# Supplementary material for: Fitness consequences of fish circadian behavioural variation in exploited marine environments
Source: PeerJ. 2018 May 18;6:e4814. doi: 10.7717/peerj.4814 (PMC5961624; doi:10.7717/peerj.4814)
Supplement: Supplemental Information 2 — The SM also includes the habitat of the target species and a temporal series of the angle of drift (see main text). [file peerj-06-4814-s002.zip]

Archive with 9 entries (9 files):
- RaorHabitaClip.prj
- RaorHabitaClip.sbn
- RaorHabitaClip.sbx
- RaorHabitaClip.shp
- RaorHabitaClip.shp.xml
- RaorHabitaClip.shx
- RCode MartorellVBarcelo et al. 2018.R
- Drift2016_absAngle_step1Min.csv
- RaorHabitaClip.dbf
