# Supplementary material for: Fitness consequences of fish circadian behavioural variation in exploited marine environments
Source: PeerJ. 2018 May 18;6:e4814. doi: 10.7717/peerj.4814 (PMC5961624; doi:10.7717/peerj.4814)
Supplement: Supplemental Information 2 — The SM also includes the habitat of the target species and a temporal series of the angle of drift (see main text). [file peerj-06-4814-s002.zip › RaorHabitaClip.prj]

PROJCS["WGS_1984_UTM_Zone_31N",GEOGCS["GCS_WGS_1984",DATUM["D_WGS_1984",SPHEROID["WGS_1984",6378137.0,298.257223563]],PRIMEM["Greenwich",0.0],UNIT["Degree",0.0174532925199433]],PROJECTION["Transverse_Mercator"],PARAMETER["False_Easting",500000.0],PARAMETER["False_Northing",0.0],PARAMETER["Central_Meridian",3.0],PARAMETER["Scale_Factor",0.9996],PARAMETER["Latitude_Of_Origin",0.0],UNIT["Meter",1.0]]
