# Supplementary material for: Fitness consequences of fish circadian behavioural variation in exploited marine environments
Source: PeerJ. 2018 May 18;6:e4814. doi: 10.7717/peerj.4814 (PMC5961624; doi:10.7717/peerj.4814)
Supplement: Supplemental Information 2 — The SM also includes the habitat of the target species and a temporal series of the angle of drift (see main text). [file peerj-06-4814-s002.zip › RCode MartorellVBarcelo et al. 2018.R]

####################################################################################
#Rcode to run a spatially-explicit coupled social-ecological IBM
#Manuscript:Martortell-Barcelo et al. 2018, submitted to PeerJ
#Version: February 2018
#Authors: Martina Martorell & Josep Al�s
#Structure of the CODE:
#(1) Create the virtual fishery
#(2) Charactersitics of the simulation
#(3) Data-base and distribution of the fish
#(4) Movement of the fish
#(5) Data-base of the fishers
#(6) Movement of the fishers and exploitaion model
#(7) Analysis of the OUTPUT: captured individuals

#####################################################################################
######################### (0) Library and data ######################################
#####################################################################################
#remove all data
remove(list=ls())

#set working directory
setwd("C:\\")

##load liabraries
library(moveHMM)
library(CircStats)
library(boot)
library(MASS)
library(animation)
library(maptools)
library(sp)
library(move)
library(adehabitatLT)
library(rgdal)
library(circular)
library(mgcv)
library(ggmap)
library(raster)
library(rgeos)
library(grid)
library(fields)

#####################################################################################
############### (1) Create the virtual Fishery ######################################
#####################################################################################
#load shapes and max
#SpatialPolygonsDataFrame of the habitat of the fish
habitatUTM<-readShapeSpatial("shapes/RaorHabitaClip.shp",proj4string=CRS("+proj=utm +zone=31"))

#####################################################################################
############### (2) Charactersitics of the simualtion ###############################
#####################################################################################
#General haracteritics of the simualtion
Nangler<-10#number of mobile boats
Nfish<-10#number of fish
days<-1#number of days of explitation
idfish<-seq(1:Nfish)
dt<-1# time step in min

#Create a temporal serie
sunrise<-60*60*7+60*15#07:15:00 CEST
sunset<-60*60*20#20:00:00 CEST
ini<-strptime("2016-09-01 00:00","%Y-%m-%d %H:%M")#start at 00:00 always
time<-seq(from=ini, to=ini+60*60*24*days-1,by=60*dt)
timeD<-as.Date(format(time,"%Y/%m/%d"))
iddays<-unique(timeD)
step<-seq(1:length(time))#step ids
steps<-length(step)

#Radius of capture
CAPDIST<-5#RADIUS OF CAPTURE (distance between the angler and the fish)

#####################################################################################
############### (3) Data-base and distribution of the Fish ##########################
#####################################################################################
#create a data-base of fish
#movement parameters: radius and exploration (k, see Alos et al. 2016a)
rads<-c(125.2, 231.2, 119.7, 154.4, 177.8, 105.9, 110.5, 168.3, 232.5, 67.4, 289.5, 199.3, 259.9, 355.2, 229.0, 137.6, 138.3, 470.1, 211.2, 323.5, 380.2, 164.1, 180.1, 181.7, 81.9, 296.2, 236.0, 264.8, 209.1, 169.0, 200.4, 79.3)#data from Alos et al. 2016a
ks<-c(0.0045, 0.0016, 0.0087, 0.0005, 0.0041, 0.0044, 0.0037, 0.0084, 0.0069, 0.0031, 0.0058, 0.0072, 0.0022, 0.0057, 0.0056, 0.0040, 0.0102, 0.0103, 0.0008, 0.0034, 0.0076, 0.0027, 0.0100, 0.0061, 0.0110, 0.0007, 0.0008, 0.0013, 0.0080, 0.0251, 0.0029, 0.0039)#data from Alos et al. 2016atemp<-sample(seq(1:length(rads)),Nfish,replace = T)
temp<-sample(seq(1:length(rads)),Nfish,replace = T)
radius<-rads[temp]
k<-ks[temp]

#Distribution of fish
#centres of the home range (see Alos et al. 2016a)
cHR<-spsample(habitatUTM,n=Nfish,"random")
cHRx<-attr(cHR,"coords")[,1]
cHRy<-attr(cHR,"coords")[,2]

#chronotypes: Awakening time
awMreal<-c(100.2,81.4,211.1,114.9,29.3,18.2,118.3,130.4,74.7,211.8,271.0,192.0,144.6,194.1)#data from Alos et al. 2017
awSDreal<-c(49.4,59.1,105.2,140.0,13.3,18.1,33.1,32.4,27.0,16.2,39.9,56.0,33.2,14.3)#data from Alos et al. 2017
temp<-sample(seq(1:length(awMreal)),Nfish,replace = T)
awekingM<-awMreal[temp]
awekingSD<-awSDreal[temp]

#chronotypes: Rest onset
rMreal<-c(8.4,0.1,11.9,-8.7,5.8,-3.5,7.5,3.6,5.1,7.0,-9.3,13.4,11.1,9.4)#data from Alos et al. 2017
rSDreal<-c(3.0,6.9,3.1,8.6,4.0,9.7,5.1,6.5,5.0,1.6,4.6,3.3,3.0,3.1)#data from Alos et al. 2017
temp<-sample(seq(1:length(rMreal)),Nfish,replace = T)
restM<-rMreal[temp]
restSD<-rSDreal[temp]

#Probability of capture (when fish and afisher are together)
ProbCaptured=rep(1,Nfish)#probability of capture (here ProbCaptured=1)

#Create the data-base of the fish
DBfish<-data.frame(idfish,radius,k,cHRx,cHRy,awekingM,awekingSD,restM,restSD,Captured=rep(NA,Nfish),AnglerCaptured=rep(NA,Nfish),ProbCaptured=ProbCaptured,DayCaptured=rep(NA,Nfish))

#####################################################################################
############### (4) Movement of the Fish ############################################
#####################################################################################
#Based in the movement model published in Alos et al. 2016a
#Generation of time sequences and states
xyfish <- vector("list")
for (i in 1:Nfish) {
  xyfish[[i]]<-data.frame(step,time,timeD,id=rep(i,length(time)),x=rep(NA,length(time)),y=rep(NA,length(time)),state=rep(0,length(time)),Captured=rep(0,length(time)))
  xyfish[[i]][1,5:6]<-c(DBfish$cHRx[which(DBfish$idfish==i)],DBfish$cHRy[which(DBfish$idfish==i)])#start the postion in the center of the HR
  #create a list of states (0=resting 1=Active) per day
  for (j in 1:days){
    aw<-rnorm(1,DBfish$awekingM[which(DBfish$idfish==i)],DBfish$awekingSD[which(DBfish$idfish==i)])
    re<-rnorm(1,DBfish$restM[which(DBfish$idfish==i)],DBfish$restSD[which(DBfish$idfish==i)])
    awd<-xyfish[[i]][which(xyfish[[i]]$timeD==iddays[j]),]$time[1]+sunrise+aw*60#aweking time of the day
    red<-xyfish[[i]][which(xyfish[[i]]$timeD==iddays[j]),]$time[1]+sunset+re*60#rest onset of the day
    xyfish[[i]][which(xyfish[[i]]$time>=awd & xyfish[[i]]$time<=red),7]=1
  }#end of loop days
  #create a list of positions (Based in Alos et al. 2016a)
  #movement parameters
  dtm<-dt*60 #dt of the simulation is in minutes, but the movement model needs dt in seconds
  tempk=DBfish$k[which(DBfish$idfish==i)]/60# sec-1
  tempr=DBfish$radius[which(DBfish$idfish==i)]# meters
  ep=-tempr^2*tempk/log(1-0.95)# Equation 7; meters^2 sec^-1
  SD=sqrt(ep*(1-exp(-2*tempk*dtm))/(2*tempk))  # Equation 6; meters; dt in seconds
  k1=exp(-dtm*tempk) # speeding the loop
  HRx=DBfish$cHRx[which(DBfish$idfish==i)]
  HRy=DBfish$cHRy[which(DBfish$idfish==i)]
  #generate positions
  for (j in 2:steps){
    if(xyfish[[i]][j,7]==0) {
      #if resting, last postion
      xyfish[[i]][j,5]=xyfish[[i]][j-1,5]
      xyfish[[i]][j,6]=xyfish[[i]][j-1,6]
    } else{
      temp = rnorm(2,0,SD)
      tempx=(k1*(xyfish[[i]][j-1,5]-HRx))+HRx+temp[1]#Equation 5 (longitude)
      tempy=(k1*(xyfish[[i]][j-1,6]-HRy))+HRy+temp[2]#Equation 5 (latitude)
      xyfish[[i]][j,5]=tempx
      xyfish[[i]][j,6]=tempy
    }#end else
  }#end of loop step
}#end of loop Nfish

#Posytions of the fish every time-step
xyfish[[1]][1:10,]
#plot some individuals
plot(xyfish[[1]][,5],xyfish[[1]][,6],type="l",asp=1,xlab="Longitude (m)",ylab="Latitude (m)",col="blue")
plot(xyfish[[2]][,5],xyfish[[2]][,6],type="l",asp=1,xlab="Longitude (m)",ylab="Latitude (m)",col="blue")
plot(xyfish[[3]][,5],xyfish[[3]][,6],type="l",asp=1,xlab="Longitude (m)",ylab="Latitude (m)",col="blue")


#####################################################################################
############### (5) Data-base of the fishers ########################################
#####################################################################################
#Generate a data-base of anglers
idangler<-seq(1:Nangler)#ids of the fishers
awekingAngler<-rep(NA,Nangler)#arrival to the fishery
restAngler<-rep(NA,Nangler)#leave the fishery
catch<-rep(NA,Nangler)
DBangler<-data.frame(idangler,awekingAngler,restAngler,catch)

#This is to reproduce the pattern oberved in the fishery
maximumEffort<-110#boats$Time[which(boats$Boats==max(boats$Boats))]
decreaseEffort<-140#when the ffert start to drecrease
DBangler$awekingAngler<-round(runif(Nangler,0,maximumEffort))
DBangler$restAngler<-round(runif(Nangler,maximumEffort+decreaseEffort,450))+runif(1,0,30)

#Data-base angler per day
idanglerD<-sort(rep(seq(1:Nangler),days))
CatchD<-rep(0, length(idangler))
FishingD<-rep(1, length(idangler))#fishing (1) or not (0) specific day
DayD<-rep(iddays,Nangler)
DBanglerD<-data.frame(idangler=idanglerD,CatchD,FishingD,Day=DayD,AwekingD=rep(time[1],length(idanglerD)),RestD=rep(time[1],length(idanglerD)))

#create a list of xy, times and states (angler)
xyangler<-vector("list")
#create the first positions:random postion in the habitatUTM
tempxy<-spsample(habitatUTM,n=Nangler,"random")
for (i in 1:Nangler) {
  xyangler[[i]]<-data.frame(step,time,timeD,idangler=rep(i,length(time)),x=rep(NA,length(time)),y=rep(NA,length(time)),state=rep(0,length(time)),stateM=rep(NA,length(time)))
  #create a list of states (0=resting 1=Active) per day
  for (j in 1:days){
    aw<-DBangler$awekingAngler[i]
    re<-DBangler$restAngler[i]
    awd<-xyangler[[i]][which(xyangler[[i]]$timeD==iddays[j]),]$time[1]+sunrise+aw*60#awekanng time of the day
    red<-xyangler[[i]][which(xyangler[[i]]$timeD==iddays[j]),]$time[1]+sunrise+re*60#rest onset of the day
    xyangler[[i]][which(xyangler[[i]]$time>=awd & xyangler[[i]]$time<=red),7]=1#statefishing
    #include the firts state of moevent and position
    temp<-which(xyangler[[i]]$timeD==iddays[j] & xyangler[[i]]$state==1)#steps fishing (to take the first for state movement and postion)
    xyangler[[i]][temp[1],]$stateM=2#include the first state of the day
    xyangler[[i]][temp[1],]$x=attr(tempxy,"coords")[i,1]#random postion in the fishery
    xyangler[[i]][temp[1],]$y=attr(tempxy,"coords")[i,2]#random postion in the fishery
    #include the aweking time and rest onset to DBanglerD
    DBanglerD$AwekingD[which(DBanglerD$Day==iddays[j]&DBanglerD$idangler==i)]=time[which(abs(time-awd)==min(abs(time-awd)))]
    DBanglerD$RestD[which(DBanglerD$Day==iddays[j]&DBanglerD$idangler==i)]=time[which(abs(time-red)==min(abs(time-red)))]
  }#end of loop days
  #xyfish[[i]][,7]
}#endo loop Nangler

#Empty data-base of the angler to inbclude the postions
xyangler[[i]][1:10,]#an example


#####################################################################################
############### (6) Movement of the fisher and exploitation model ###################
#####################################################################################
#Parametres of the Angler movement (based on Langrock et al. 2014)
N=2#numbero of states (fishing and searching)
states<-c(1,2)#types of random walks (1:BRW-Fishing 2:BCRW-Searching)
#Transition matrix of Anglers
gamma <- vector("list")#transition matrix (one for each angler, but here all the same for simplicity)
for (k in 1:Nangler) {
  gamma[[k]] <- matrix(c(0.95, 0.5, 0.05, 0.5), ncol = 2)
}

#parametrs of the steps in  (gamma distribution):
aind <- c(1,150)#mean
bind <- c(0.5,130)#sd
eta <-rep(0.7,Nangler)#weight of the CRW component in the BCRW (see Langrock et al. 2014)
kappaind <- cbind(rep(5,Nangler),rep(5,Nangler))#individuals
phiind <- rep(0,Nangler)#this is the correlated angle (is changing every time step)
#method to calculate the centroid of Anglers
cen<-"RM"#see Langrock et al. 2014

#Drift: real data of the drfity angle
#this is the drft data (Abs angle) for the oecanographic buoy (see C:\Users\alos.MICOS\Desktop\MISDOCUMENTOS\RSCRIPT\NetCDF for details)
drift<-read.csv("Drift2016_absAngle_step1Min.csv",header=TRUE, sep=";")
drift$Time<-strptime(drift$Time,"%Y-%m-%d %H:%M")#start at 00:00 always

##############################################
#Movement of the fisher and exploitation model
init2<-Sys.time()
for (i in 1:days){#start loop of days
  #1:Determine if the angler go fishing depending on the catches of previous day (for days>1)
  if(i>1){for (j in 1:Nangler){#loop angler fishing or not
    catchPrev<-DBanglerD$CatchD[which(DBanglerD$Day==iddays[i-1] & DBanglerD$idangler==idangler[j])]#catch previous day
    Tempprob<-1#here we assume all the fleet exploit the fishery every day
    #predict if the angler j go fshing the i day
    DBanglerD$FishingD[which(DBanglerD$Day==iddays[i] & DBanglerD$idangler==idangler[j])]=Tempprob
  }#end loop angler fishing or not
  }#end ifelse wof the of previous day
  
  #2:Fishers that go fishing the day i (number and steps)
  TempanglersD<-DBanglerD$idangler[which(DBanglerD$Day==iddays[i] & DBanglerD$FishingD==1)]#anglers that go fishing this day
  #generate a temporal serie for the day
  minh<-min(DBanglerD$AwekingD[which(DBanglerD$Day==iddays[i] & DBanglerD$idangler %in% TempanglersD)])# first angler of the day
  maxh<-max(DBanglerD$RestD[which(DBanglerD$Day==iddays[i]& DBanglerD$idangler %in% TempanglersD)])#the last angler of the day
  timetemp<-seq(minh,maxh,dt*60)
  timetemp#steps with some angler in the fishery
  #Characteristics of the day i
  nani=length(TempanglersD)#number of fishers fishing that day
  n=length(timetemp)#number of steps with fishers in the day i
  
  #3:Drift of the day (take angles of drft for the steps of the day)
  driftemp<-drift$Angle[which(drift$Time == timetemp[1]):(which(drift$Time == timetemp[1])+n-1)]
  
  #4: start the loop of steps and the generation of positions
  for (k in 1:(n - 1)) {#k steps dia i angler j
    #4.1:Number of Fishers in the fishery in k and centre of Fishers (xyc)
    idfishing<-NULL#angler fishing in this fishing step
    for (j in 1:nani) {#start loop of angler who is fishing
      a1=TempanglersD[j]
      temp<-which(xyangler[[a1]]$time==timetemp[k])
      if(xyangler[[a1]][temp,]$state==1){idfishing<-c(idfishing,a1)}else{}
    }#end loop of angler who is fishing
    idfishing#id of the fishers in state 1
    naniF=length(idfishing)#number of anglers fishing at this time step
    #calculate the centroid of the individuals in k
    if(naniF>0){
      xyc<-NULL#postions of all individuals in k in state fishing (1)
      for (j in 1:naniF) {#start loop al postions of anglers
        a=idfishing[j]
        temp<-which(xyangler[[a]]$time==timetemp[k])
        xyc<-rbind(xyc,c(xyangler[[a]][temp,5],xyangler[[a]][temp,6]))
      }#end loop al postions of anglers
      xyc
    }else{
      xyc<-NULL
      xyc<-rbind(xyc,c(Xc,Yc))
    }#end if else
    xyc
    if(naniF<=3){#start less than 3:follow a random point (random points generated before "tempxy1" to be fast)
      tempxy1<-sample(1:Nangler,1)
      xyc[1,1]<-attr(tempxy,"coords")[tempxy1,1]#random postion in the fishery
      xyc[1,2]<-attr(tempxy,"coords")[tempxy1,2]#random postion in the fishery
      xyc<-xyc[1,]
    }else{#start else more than 3.Here you can modify how many anglers to calculate the centroide
      if(cen=="RM"){
        xyc<-cov.rob(xyc)$center
      }else{xyc<-apply(xyc,2,mean)}
    }#end else more than 3
    xyc#position of the centroid
    
    #4.1:Positions of fish that are Active (not resting) at this time step and have not been captured
    tempfishes<-NULL#fishers active in k
    positionfishes<-NULL#positions active in k
    for (j in 1:Nfish) {#start loop of angler who is active
      tempf<-which( xyfish[[j]]$time==timetemp[k])
      if(length(tempf)==0){}else{#start ifelse no fish
        if(xyfish[[j]][tempf,]$state==1 & xyfish[[j]][tempf,]$Captured==0){
          tempfishes<-c(tempfishes,j)
          temppositionfishes<-c(xyfish[[j]][tempf,]$x,xyfish[[j]][tempf,]$y)
          positionfishes<-rbind(positionfishes,temppositionfishes)
        }else{}#active and not fished
      }#end ifelse no fish
    }#end loop of angler who is fishing
    tempfishes#ids of fish Active at this time step
    fishF=length(tempfishes)#number of fish Active at this time step
    
    #4.2 Start the generation of individuals locations at time k+1, exploitation and future state
    for (j in 1:naniF) {#start (1:BRW 2:BCRW)
      a=idfishing[j]
      temp<-which(xyangler[[a]]$time==timetemp[k])
      #6:If Fisher is Fishing (BRW) (StateM=1): Movement and Fishing-Encounters
      if (xyangler[[a]][temp,8] == 1) {#BRW follwing the drift
        mu<-rvm(1,mean=driftemp[k],k=kappaind[a,xyangler[[a]][temp,8]])
        if(mu >  pi) mu <- mu-2*pi
        if(mu < -pi) mu <- mu+2*pi
        phiind[a]<-driftemp[k]+mu
        #Block of fishing-Encounter
        if(fishF>0){
          #Postions of vulnerbale fish in k
          p<-matrix(c(xyangler[[a]][temp,5],xyangler[[a]][temp,6]),1,ncol=2)
          g<-matrix(positionfishes,ncol=2)
          DIST<-rdist(p,g)
          disfish<-tempfishes[which(DIST<=CAPDIST)]#fish at distance
          capfish<-disfish[DBfish$ProbCaptured[disfish]>=runif(1,0,1)]#probaility of capture
          #save the data
          if(length(capfish)==0){}else{
            #save the day and angler of capture
            DBfish[capfish,11]<-timetemp[k]
            DBfish[capfish,12]<-a
            DBfish[capfish,14]<-iddays[i]
            #save the statef of fish to Captured
            for(fi in 1:length(capfish)){#start of loop save state captured
              len<-length(xyfish[[capfish[fi]]]$Captured)#steps of the current fish
              inicap<-which(xyfish[[capfish[fi]]]$time==timetemp[k])
              xyfish[[capfish[fi]]]$Captured[inicap:len]=1#change the state to captured until the end
            }#end of loop save state captured
          }#end else save
        }else{}#end of fishF>0
      }#end BRW follwing the drift
      
      #4.3:If Fisher is Searching (CBRW) (StateM=2): Movement
      if (xyangler[[a]][temp,8]==2) {#BCRW towards the centroide
        c(xyangler[[a]][temp,5],xyangler[[a]][temp,6])
        coo<-xyc-c(xyangler[[a]][temp,5],xyangler[[a]][temp,6])#diference of distance to the centroid
        mu<-Arg(coo[1]+(0+1i)*coo[2])#angle the centre of ataction (c)
        if(mu >  pi) mu <- mu-2*pi
        if(mu < -pi) mu <- mu+2*pi
        mu.av<-Arg(eta[a]*exp(phiind[a]*(0+1i))+(1-eta[a])*exp(mu*(0+1i)))#etac:weight of the CRW
        phiind[a]<-rvm(1,mean=mu.av,k=kappaind[a,xyangler[[a]][temp,8]])#angle
      }#end BCRW towards the centroide
      
      #4.4:Predict the new postion
      step.len <- rgamma(1, shape = aind[xyangler[[a]][temp,8]]^2/bind[xyangler[[a]][temp,8]]^2,
                         scale = bind[xyangler[[a]][temp,8]]^2/aind[xyangler[[a]][temp,8]])
      step <- step.len * c(Re(exp((0+1i) * phiind[a])), Im(exp((0+1i) * phiind[a])))
      newxy<-c(xyangler[[a]][temp,5],xyangler[[a]][temp,6])+ step
      xyangler[[a]][temp+1,5]=newxy[1]
      xyangler[[a]][temp+1,6]=newxy[2]
      
      #4.5:Predict the furure StateM (Fishing or Searching)
      xyangler[[a]][temp+1,8]=sample(1:N, size = 1, prob = gamma[[a]][xyangler[[a]][temp,8],])
      }#end (1:BRW 2:BCRW)
  }#end of loop movement anglers of the day (k)
  
  #5: Summary of the day (Catch of the day)
  class(DBfish$Captured) = c('POSIXt','POSIXct')
  DBfish$DayCaptured<- as.Date(format(DBfish$Captured,"%Y/%m/%d"))
  AnnglerDay<-DBfish$AnglerCaptured[which(DBfish$DayCaptured==iddays[i])]#fish captured of the day
  if(length(AnnglerDay)>0){
    AnnglerDay<-data.frame(table(AnnglerDay))
    DBanglerD$CatchD[which(DBanglerD$Day==iddays[i] & DBanglerD$idangler %in% AnnglerDay$AnnglerDay)]=AnnglerDay$Freq
  }else{}
}#end of loop of days

#plot some individuals
plot(xyangler[[1]][,5],xyangler[[1]][,6],type="l",asp=1,xlab="Longitude (m)",ylab="Latitude (m)",col="green")
plot(xyangler[[2]][,5],xyangler[[2]][,6],type="l",asp=1,xlab="Longitude (m)",ylab="Latitude (m)",col="green")
plot(xyangler[[3]][,5],xyangler[[3]][,6],type="l",asp=1,xlab="Longitude (m)",ylab="Latitude (m)",col="green")

#Create survivors for comprasion
Capt<-DBfish$DayCaptured
Capt<-as.numeric(Capt)
Capt[is.na(Capt)]=0#NA is not captured (survivors)
Capt[which(Capt>0)]=1
DBfish<-data.frame(DBfish,Capt)
dim(DBfish)

#characterstics of the survivors and explited population of the chronotypes
table(Capt)#number of survivals and sample size

#mean and sd capt and not of awekingM
tapply(DBfish$awekingM,DBfish$Capt,mean)
tapply(DBfish$awekingM,DBfish$Capt,sd)
