# Supplementary material for: Fitness consequences of fish circadian behavioural variation in exploited marine environments
Source: PeerJ. 2018 May 18;6:e4814. doi: 10.7717/peerj.4814 (PMC5961624; doi:10.7717/peerj.4814)
Supplement: Supplemental Information 2 — The SM also includes the habitat of the target species and a temporal series of the angle of drift (see main text). [file peerj-06-4814-s002.zip › Drift2016_absAngle_step1Min.csv]

Time	Angle
2016-09-01 01:00:00	-1.42013754576438
2016-09-01 01:01:00	-1.40340108040974
2016-09-01 01:02:00	-1.38667230968525
2016-09-01 01:03:00	-1.36995902097321
2016-09-01 01:04:00	-1.35326889652725
2016-09-01 01:05:00	-1.3366097067729
2016-09-01 01:06:00	-1.31998912760887
2016-09-01 01:07:00	-1.30341491511975
2016-09-01 01:08:00	-1.28689477849674
2016-09-01 01:09:00	-1.27043645264651
2016-09-01 01:10:00	-1.25404765544951
2016-09-01 01:11:00	-1.23773611235966
2016-09-01 01:12:00	-1.22150959295894
2016-09-01 01:13:00	-1.20537576195252
2016-09-01 01:14:00	-1.189342343648
2016-09-01 01:15:00	-1.17341713565296
2016-09-01 01:16:00	-1.1576078076034
2016-09-01 01:17:00	-1.14192215148761
2016-09-01 01:18:00	-1.12636776218527
2016-09-01 01:19:00	-1.11095248001101
2016-09-01 01:20:00	-1.09568397319606
2016-09-01 01:21:00	-1.08056999399418
2016-09-01 01:22:00	-1.06561828119847
2016-09-01 01:23:00	-1.05083651910511
2016-09-01 01:24:00	-1.03623249682302
2016-09-01 01:25:00	-1.02181390366607
2016-09-01 01:26:00	-1.007588416999
2016-09-01 01:27:00	-0.993563853958415
2016-09-01 01:28:00	-0.979747870182432
2016-09-01 01:29:00	-0.966148243935181
2016-09-01 01:30:00	-0.952772615345761
2016-09-01 01:31:00	-0.939628842909952
2016-09-01 01:32:00	-0.926724594014753
2016-09-01 01:33:00	-0.914067537443463
2016-09-01 01:34:00	-0.901665477319648
2016-09-01 01:35:00	-0.889526073847076
2016-09-01 01:36:00	-0.877657081595805
2016-09-01 01:37:00	-0.866066256875391
2016-09-01 01:38:00	-0.854761273218485
2016-09-01 01:39:00	-0.843749939543183
2016-09-01 01:40:00	-0.833039899496383
2016-09-01 01:41:00	-0.822638876188799
2016-09-01 01:42:00	-0.812554690033358
2016-09-01 01:43:00	-0.802794957566937
2016-09-01 01:44:00	-0.79336744871217
2016-09-01 01:45:00	-0.784279892194035
2016-09-01 01:46:00	-0.775539990987553
2016-09-01 01:47:00	-0.767155567832667
2016-09-01 01:48:00	-0.759134236763356
2016-09-01 01:49:00	-0.751483743755733
2016-09-01 01:50:00	-0.744211887453444
2016-09-01 01:51:00	-0.737326275126933
2016-09-01 01:52:00	-0.730834719756508
2016-09-01 01:53:00	-0.724744937347508
2016-09-01 01:54:00	-0.71906463469365
2016-09-01 01:55:00	-0.713801575793192
2016-09-01 01:56:00	-0.70896339435446
2016-09-01 01:57:00	-0.704557956930896
2016-09-01 01:58:00	-0.700592842559927
2016-09-01 01:59:00	-0.697075873945742
2016-09-01 02:00:00	-0.694014740497334
2016-09-01 02:01:00	-0.691415195147733
2016-09-01 02:02:00	-0.689274879063889
2016-09-01 02:03:00	-0.687589516226612
2016-09-01 02:04:00	-0.686354761847175
2016-09-01 02:05:00	-0.685566294539101
2016-09-01 02:06:00	-0.685219846710023
2016-09-01 02:07:00	-0.685311056123571
2016-09-01 02:08:00	-0.685835638092
2016-09-01 02:09:00	-0.686789215454888
2016-09-01 02:10:00	-0.688167507811464
2016-09-01 02:11:00	-0.689966241329673
2016-09-01 02:12:00	-0.692181012865853
2016-09-01 02:13:00	-0.694807604415799
2016-09-01 02:14:00	-0.69784162484892
2016-09-01 02:15:00	-0.701278765251519
2016-09-01 02:16:00	-0.705114720113762
2016-09-01 02:17:00	-0.709345168988644
2016-09-01 02:18:00	-0.713965795952582
2016-09-01 02:19:00	-0.718972323469556
2016-09-01 02:20:00	-0.724360416926062
2016-09-01 02:21:00	-0.730125676266175
2016-09-01 02:22:00	-0.736263878713699
2016-09-01 02:23:00	-0.742770640958806
2016-09-01 02:24:00	-0.749641710028595
2016-09-01 02:25:00	-0.756872752031622
2016-09-01 02:26:00	-0.764459446722852
2016-09-01 02:27:00	-0.772397455185935
2016-09-01 02:28:00	-0.780682476068746
2016-09-01 02:29:00	-0.789310213717118
2016-09-01 02:30:00	-0.798276308958363
2016-09-01 02:31:00	-0.807576445902737
2016-09-01 02:32:00	-0.817206324231498
2016-09-01 02:33:00	-0.827161651347999
2016-09-01 02:34:00	-0.837438056375319
2016-09-01 02:35:00	-0.848031288330164
2016-09-01 02:36:00	-0.858937026375539
2016-09-01 02:37:00	-0.870150879789061
2016-09-01 02:38:00	-0.881668567215315
2016-09-01 02:39:00	-0.89348578209066
2016-09-01 02:40:00	-0.905598197894825
2016-09-01 02:41:00	-0.918001494761695
2016-09-01 02:42:00	-0.930691403965088
2016-09-01 02:43:00	-0.943663519478489
2016-09-01 02:44:00	-0.956913637646421
2016-09-01 02:45:00	-0.970437348666403
2016-09-01 02:46:00	-0.984230367943829
2016-09-01 02:47:00	-0.99828836559347
2016-09-01 02:48:00	-1.01260699515065
2016-09-01 02:49:00	-1.02718201084493
2016-09-01 02:50:00	-1.04200910958481
2016-09-01 02:51:00	-1.0570838742011
2016-09-01 02:52:00	-1.07240206263729
2016-09-01 02:53:00	-1.08795933849103
2016-09-01 02:54:00	-1.10375138956384
2016-09-01 02:55:00	-1.11977386820505
2016-09-01 02:56:00	-1.13602245678502
2016-09-01 02:57:00	-1.15249292405259
2016-09-01 02:58:00	-1.16918084438647
2016-09-01 02:59:00	-1.1860819642447
2016-09-01 03:00:00	-1.20319196496278
2016-09-01 03:01:00	-1.22050657638231
2016-09-01 03:02:00	-1.23802183296898
2016-09-01 03:03:00	-1.25573382776805
2016-09-01 03:04:00	-1.27363866290287
2016-09-01 03:05:00	-1.29173242256645
2016-09-01 03:06:00	-1.31001131043603
2016-09-01 03:07:00	-1.32847126556792
2016-09-01 03:08:00	-1.34710846221907
2016-09-01 03:09:00	-1.36591907533194
2016-09-01 03:10:00	-1.38489906305777
2016-09-01 03:11:00	-1.40404455565349
2016-09-01 03:12:00	-1.42335172795886
2016-09-01 03:13:00	-1.44281659285473
2016-09-01 03:14:00	-1.46243528542805
2016-09-01 03:15:00	-1.48220400135031
2016-09-01 03:16:00	-1.50211865493483
2016-09-01 03:17:00	-1.5221754784006
2016-09-01 03:18:00	-1.54237052439424
2016-09-01 03:19:00	-1.56269988647354
2016-09-01 03:20:00	-1.58315964906143
2016-09-01 03:21:00	-1.60374592494769
2016-09-01 03:22:00	-1.62445487788044
2016-09-01 03:23:00	-1.64528253444231
2016-09-01 03:24:00	-1.66622497114282
2016-09-01 03:25:00	-1.68727836387696
2016-09-01 03:26:00	-1.70843876668311
2016-09-01 03:27:00	-1.72970225719502
2016-09-01 03:28:00	-1.75106495652599
2016-09-01 03:29:00	-1.77252299742222
2016-09-01 03:30:00	-1.79407241092518
2016-09-01 03:31:00	-1.81570939638024
2016-09-01 03:32:00	-1.83742990954879
2016-09-01 03:33:00	-1.85923018621441
2016-09-01 03:34:00	-1.88110625530159
2016-09-01 03:35:00	-1.90305420740706
2016-09-01 03:36:00	-1.92507017929402
2016-09-01 03:37:00	-1.94715024168762
2016-09-01 03:38:00	-1.9692904847189
2016-09-01 03:39:00	-1.99148703216133
2016-09-01 03:40:00	-2.0137360009698
2016-09-01 03:41:00	-2.03603348234123
2016-09-01 03:42:00	-2.05837548522005
2016-09-01 03:43:00	-2.08075819153592
2016-09-01 03:44:00	-2.10317774103179
2016-09-01 03:45:00	-2.12563018471238
2016-09-01 03:46:00	-2.1481115247248
2016-09-01 03:47:00	-2.17061803410848
2016-09-01 03:48:00	-2.19314570667814
2016-09-01 03:49:00	-2.21569066130088
2016-09-01 03:50:00	-2.23824901629754
2016-09-01 03:51:00	-2.26081676750857
2016-09-01 03:52:00	-2.28339018493442
2016-09-01 03:53:00	-2.30596524810927
2016-09-01 03:54:00	-2.32853805140529
2016-09-01 03:55:00	-2.35110477947611
2016-09-01 03:56:00	-2.3736614790722
2016-09-01 03:57:00	-2.39620425083753
2016-09-01 03:58:00	-2.41872919358211
2016-09-01 03:59:00	-2.44123241923365
2016-09-01 04:00:00	-2.46370993137127
2016-09-01 04:01:00	-2.48615786599
2016-09-01 04:02:00	-2.50857146367801
2016-09-01 04:03:00	-2.53094597072651
2016-09-01 04:04:00	-2.55327665060981
2016-09-01 04:05:00	-2.5755587780841
2016-09-01 04:06:00	-2.59778752656193
2016-09-01 04:07:00	-2.61995812709404
2016-09-01 04:08:00	-2.64206579859221
2016-09-01 04:09:00	-2.66410586072974
2016-09-01 04:10:00	-2.68607348671991
2016-09-01 04:11:00	-2.70796394568567
2016-09-01 04:12:00	-2.72977242574449
2016-09-01 04:13:00	-2.75149414799807
2016-09-01 04:14:00	-2.77312444010677
2016-09-01 04:15:00	-2.79465843364177
2016-09-01 04:16:00	-2.81609138753613
2016-09-01 04:17:00	-2.83741858585119
2016-09-01 04:18:00	-2.85863520899966
2016-09-01 04:19:00	-2.87973655808948
2016-09-01 04:20:00	-2.90071778813769
2016-09-01 04:21:00	-2.92157413791774
2016-09-01 04:22:00	-2.94230093822152
2016-09-01 04:23:00	-2.96289331621928
2016-09-01 04:24:00	-2.98334652540429
2016-09-01 04:25:00	-3.00365581126626
2016-09-01 04:26:00	-3.02381647688928
2016-09-01 04:27:00	-3.04382366127557
2016-09-01 04:28:00	-3.06367262019113
2016-09-01 04:29:00	-3.08335861376539
2016-09-01 04:30:00	-3.10287688481911
2016-09-01 04:31:00	-3.1222226223959
2016-09-01 04:32:00	-3.14139106901949
2016-09-01 04:33:00	3.12280782461351
2016-09-01 04:34:00	3.10400823904354
2016-09-01 04:35:00	3.08540016298398
2016-09-01 04:36:00	3.06698848338475
2016-09-01 04:37:00	3.04877788595288
2016-09-01 04:38:00	3.03077314651982
2016-09-01 04:39:00	3.01297909985344
2016-09-01 04:40:00	2.99540040957816
2016-09-01 04:41:00	2.97804189026581
2016-09-01 04:42:00	2.96090835033783
2016-09-01 04:43:00	2.94400447360158
2016-09-01 04:44:00	2.92733506691513
2016-09-01 04:45:00	2.91090489413735
2016-09-01 04:46:00	2.89471871981413
2016-09-01 04:47:00	2.87878131342181
2016-09-01 04:48:00	2.86309744391963
2016-09-01 04:49:00	2.84767187448641
2016-09-01 04:50:00	2.83250936549947
2016-09-01 04:51:00	2.81761469396637
2016-09-01 04:52:00	2.80299258770448
2016-09-01 04:53:00	2.78864785490349
2016-09-01 04:54:00	2.77458528639621
2016-09-01 04:55:00	2.76080955944123
2016-09-01 04:56:00	2.74732550573688
2016-09-01 04:57:00	2.73413789526065
2016-09-01 04:58:00	2.72125144079499
2016-09-01 04:59:00	2.70867098576071
2016-09-01 05:00:00	2.6964012185063
2016-09-01 05:01:00	2.68444611751734
2016-09-01 05:02:00	2.67280639981312
2016-09-01 05:03:00	2.66148201989547
2016-09-01 05:04:00	2.65047278627217
2016-09-01 05:05:00	2.63977864330121
2016-09-01 05:06:00	2.62939953330941
2016-09-01 05:07:00	2.61933518975142
2016-09-01 05:08:00	2.60958564850418
2016-09-01 05:09:00	2.60015083363647
2016-09-01 05:10:00	2.59103053367471
2016-09-01 05:11:00	2.5822247464312
2016-09-01 05:12:00	2.57373327486972
2016-09-01 05:13:00	2.56555610361331
2016-09-01 05:14:00	2.55769311767153
2016-09-01 05:15:00	2.55014415076781
2016-09-01 05:16:00	2.54290915362734
2016-09-01 05:17:00	2.53598802256586
2016-09-01 05:18:00	2.52938063610249
2016-09-01 05:19:00	2.52308691592884
2016-09-01 05:20:00	2.51710670683494
2016-09-01 05:21:00	2.5114400348144
2016-09-01 05:22:00	2.5060866220915
2016-09-01 05:23:00	2.50104649678253
2016-09-01 05:24:00	2.49631952241693
2016-09-01 05:25:00	2.49190558473398
2016-09-01 05:26:00	2.48780453784991
2016-09-01 05:27:00	2.48401638791074
2016-09-01 05:28:00	2.48054094758062
2016-09-01 05:29:00	2.47737815520452
2016-09-01 05:30:00	2.47452787484478
2016-09-01 05:31:00	2.47199005811145
2016-09-01 05:32:00	2.46976451797109
2016-09-01 05:33:00	2.46785125283609
2016-09-01 05:34:00	2.46625005267628
2016-09-01 05:35:00	2.4649609553304
2016-09-01 05:36:00	2.46398373766903
2016-09-01 05:37:00	2.46331831476881
2016-09-01 05:38:00	2.46296467674691
2016-09-01 05:39:00	2.46292258401857
2016-09-01 05:40:00	2.46319201766687
2016-09-01 05:41:00	2.46377290750083
2016-09-01 05:42:00	2.46466505249245
2016-09-01 05:43:00	2.46586842048394
2016-09-01 05:44:00	2.46738292552977
2016-09-01 05:45:00	2.46920840331711
2016-09-01 05:46:00	2.47134478750987
2016-09-01 05:47:00	2.47379199182986
2016-09-01 05:48:00	2.47654981526476
2016-09-01 05:49:00	2.47961830405891
2016-09-01 05:50:00	2.4829972480501
2016-09-01 05:51:00	2.48668663598739
2016-09-01 05:52:00	2.49068628151875
2016-09-01 05:53:00	2.49499611180935
2016-09-01 05:54:00	2.49961607236268
2016-09-01 05:55:00	2.50454595386719
2016-09-01 05:56:00	2.50978574607455
2016-09-01 05:57:00	2.51533532552555
2016-09-01 05:58:00	2.52119453894109
2016-09-01 05:59:00	2.52736336570057
2016-09-01 06:00:00	2.53384169675407
2016-09-01 06:01:00	2.54062895340208
2016-09-01 06:02:00	2.54772292056302
2016-09-01 06:03:00	2.55512089030582
2016-09-01 06:04:00	2.56282028883087
2016-09-01 06:05:00	2.57081843104849
2016-09-01 06:06:00	2.57911263198475
2016-09-01 06:07:00	2.58770023010415
2016-09-01 06:08:00	2.59657857859644
2016-09-01 06:09:00	2.60574501513866
2016-09-01 06:10:00	2.61519690475165
2016-09-01 06:11:00	2.62493151233958
2016-09-01 06:12:00	2.63494628902708
2016-09-01 06:13:00	2.64523846113759
2016-09-01 06:14:00	2.65580542526356
2016-09-01 06:15:00	2.66664451816396
2016-09-01 06:16:00	2.67775307586668
2016-09-01 06:17:00	2.68912845036924
2016-09-01 06:18:00	2.70076792895958
2016-09-01 06:19:00	2.71266893570477
2016-09-01 06:20:00	2.72482873019528
2016-09-01 06:21:00	2.73724469468556
2016-09-01 06:22:00	2.74991412609618
2016-09-01 06:23:00	2.76283444620068
2016-09-01 06:24:00	2.77600291227651
2016-09-01 06:25:00	2.78941692785475
2016-09-01 06:26:00	2.80307377113433
2016-09-01 06:27:00	2.81697077525688
2016-09-01 06:28:00	2.83110538157493
2016-09-01 06:29:00	2.84547485191004
2016-09-01 06:30:00	2.86007652713405
2016-09-01 06:31:00	2.87490777094109
2016-09-01 06:32:00	2.88996586333835
2016-09-01 06:33:00	2.90524824064885
2016-09-01 06:34:00	2.92075216041376
2016-09-01 06:35:00	2.9364750084181
2016-09-01 06:36:00	2.9524140763135
2016-09-01 06:37:00	2.9685667715293
2016-09-01 06:38:00	2.98493036380163
2016-09-01 06:39:00	3.00150224005039
2016-09-01 06:40:00	3.01827972096544
2016-09-01 06:41:00	3.03526014410851
2016-09-01 06:42:00	3.05244086555355
2016-09-01 06:43:00	3.06981915769892
2016-09-01 06:44:00	3.08739251288355
2016-09-01 06:45:00	3.10515809543871
2016-09-01 06:46:00	3.12311338404827
2016-09-01 06:47:00	3.14125560446011
2016-09-01 06:48:00	-3.12360312748339
2016-09-01 06:49:00	-3.10509490118555
2016-09-01 06:50:00	-3.08640768397102
2016-09-01 06:51:00	-3.06754410692734
2016-09-01 06:52:00	-3.04850687110678
2016-09-01 06:53:00	-3.02929858587021
2016-09-01 06:54:00	-3.00992196376522
2016-09-01 06:55:00	-2.99037963247918
2016-09-01 06:56:00	-2.97067427575467
2016-09-01 06:57:00	-2.95080851456327
2016-09-01 06:58:00	-2.93078506796999
2016-09-01 06:59:00	-2.91060655742968
2016-09-01 07:00:00	-2.89027560939217
2016-09-01 07:01:00	-2.86979522772082
2016-09-01 07:02:00	-2.84916911962135
2016-09-01 07:03:00	-2.82840135273303
2016-09-01 07:04:00	-2.80749598767618
2016-09-01 07:05:00	-2.78645708701075
2016-09-01 07:06:00	-2.76528868688289
2016-09-01 07:07:00	-2.74399476770939
2016-09-01 07:08:00	-2.7225794684184
2016-09-01 07:09:00	-2.70104675702777
2016-09-01 07:10:00	-2.67940074292177
2016-09-01 07:11:00	-2.65764543494043
2016-09-01 07:12:00	-2.63578483969529
2016-09-01 07:13:00	-2.61382309425144
2016-09-01 07:14:00	-2.591764105559
2016-09-01 07:15:00	-2.56961212266383
2016-09-01 07:16:00	-2.54737101599115
2016-09-01 07:17:00	-2.52504484348206
2016-09-01 07:18:00	-2.50263775422824
2016-09-01 07:19:00	-2.48015369922208
2016-09-01 07:20:00	-2.45759672687538
2016-09-01 07:21:00	-2.43497093778891
2016-09-01 07:22:00	-2.41228032332551
2016-09-01 07:23:00	-2.38952899012665
2016-09-01 07:24:00	-2.36672092498524
2016-09-01 07:25:00	-2.34386021247943
2016-09-01 07:26:00	-2.32095085571876
2016-09-01 07:27:00	-2.29799689171297
2016-09-01 07:28:00	-2.27500240096123
2016-09-01 07:29:00	-2.25197144327165
2016-09-01 07:30:00	-2.22890801359487
2016-09-01 07:31:00	-2.20581621191673
2016-09-01 07:32:00	-2.18270003563135
2016-09-01 07:33:00	-2.15956354870872
2016-09-01 07:34:00	-2.13641077519645
2016-09-01 07:35:00	-2.11324577248462
2016-09-01 07:36:00	-2.09007259128704
2016-09-01 07:37:00	-2.06689525721159
2016-09-01 07:38:00	-2.0437178752471
2016-09-01 07:39:00	-2.02054444124293
2016-09-01 07:40:00	-1.99737899376432
2016-09-01 07:41:00	-1.97422558736917
2016-09-01 07:42:00	-1.95108825037157
2016-09-01 07:43:00	-1.92797101409055
2016-09-01 07:44:00	-1.90487802728285
2016-09-01 07:45:00	-1.88181323203243
2016-09-01 07:46:00	-1.85878067348537
2016-09-01 07:47:00	-1.83578445911257
2016-09-01 07:48:00	-1.81282858166866
2016-09-01 07:49:00	-1.7899171041107
2016-09-01 07:50:00	-1.76705404479152
2016-09-01 07:51:00	-1.74424349071983
2016-09-01 07:52:00	-1.72148944114649
2016-09-01 07:53:00	-1.69879597595425
2016-09-01 07:54:00	-1.67616713415307
2016-09-01 07:55:00	-1.65360696357499
2016-09-01 07:56:00	-1.63111949268914
2016-09-01 07:57:00	-1.60870878001874
2016-09-01 07:58:00	-1.58637885365075
2016-09-01 07:59:00	-1.56413378964105
2016-09-01 08:00:00	-1.54197756207161
2016-09-01 08:01:00	-1.51991476593225
2016-09-01 08:02:00	-1.49795196924113
2016-09-01 08:03:00	-1.47609620641849
2016-09-01 08:04:00	-1.45435446288439
2016-09-01 08:05:00	-1.43273383625053
2016-09-01 08:06:00	-1.41124136254599
2016-09-01 08:07:00	-1.38988409410072
2016-09-01 08:08:00	-1.36866898191138
2016-09-01 08:09:00	-1.34760322256108
2016-09-01 08:10:00	-1.32669372257466
2016-09-01 08:11:00	-1.30594764853584
2016-09-01 08:12:00	-1.28537197895352
2016-09-01 08:13:00	-1.26497373751374
2016-09-01 08:14:00	-1.24475999066994
2016-09-01 08:15:00	-1.2247377416268
2016-09-01 08:16:00	-1.20491411389233
2016-09-01 08:17:00	-1.18529609163797
2016-09-01 08:18:00	-1.1658907171594
2016-09-01 08:19:00	-1.14670510842695
2016-09-01 08:20:00	-1.12774619988935
2016-09-01 08:21:00	-1.10902111847572
2016-09-01 08:22:00	-1.09053690240563
2016-09-01 08:23:00	-1.07230050492365
2016-09-01 08:24:00	-1.05431909079068
2016-09-01 08:25:00	-1.03659957951317
2016-09-01 08:26:00	-1.01914910450096
2016-09-01 08:27:00	-1.00197471630823
2016-09-01 08:28:00	-0.985083431929385
2016-09-01 08:29:00	-0.968482268130332
2016-09-01 08:30:00	-0.952178350342674
2016-09-01 08:31:00	-0.936178563166833
2016-09-01 08:32:00	-0.920490090668212
2016-09-01 08:33:00	-0.905119967416146
2016-09-01 08:34:00	-0.89007512206902
2016-09-01 08:35:00	-0.875362763951766
2016-09-01 08:36:00	-0.860989822590614
2016-09-01 08:37:00	-0.846963374804469
2016-09-01 08:38:00	-0.833290485115661
2016-09-01 08:39:00	-0.819978130955652
2016-09-01 08:40:00	-0.807033416537187
2016-09-01 08:41:00	-0.794463372341494
2016-09-01 08:42:00	-0.782275032927624
2016-09-01 08:43:00	-0.770475405043625
2016-09-01 08:44:00	-0.75907161647643
2016-09-01 08:45:00	-0.748070660077574
2016-09-01 08:46:00	-0.737479627253617
2016-09-01 08:47:00	-0.727305428766833
2016-09-01 08:48:00	-0.717555251418365
2016-09-01 08:49:00	-0.708236059532958
2016-09-01 08:50:00	-0.699354897530516
2016-09-01 08:51:00	-0.690918911717742
2016-09-01 08:52:00	-0.682935052701102
2016-09-01 08:53:00	-0.675410360226085
2016-09-01 08:54:00	-0.668351887631695
2016-09-01 08:55:00	-0.661766668510465
2016-09-01 08:56:00	-0.655661775866348
2016-09-01 08:57:00	-0.650044269363631
2016-09-01 08:58:00	-0.64492112268619
2016-09-01 08:59:00	-0.640299453717881
2016-09-01 09:00:00	-0.636186267078473
2016-09-01 09:01:00	-0.632586782920454
2016-09-01 09:02:00	-0.629498636956263
2016-09-01 09:03:00	-0.626917732803015
2016-09-01 09:04:00	-0.624839904125071
2016-09-01 09:05:00	-0.623261007397836
2016-09-01 09:06:00	-0.622176915852587
2016-09-01 09:07:00	-0.621583491290731
2016-09-01 09:08:00	-0.621476515870291
2016-09-01 09:09:00	-0.621851925482553
2016-09-01 09:10:00	-0.622705517849934
2016-09-01 09:11:00	-0.62403313031295
2016-09-01 09:12:00	-0.625830678275815
2016-09-01 09:13:00	-0.628093936626078
2016-09-01 09:14:00	-0.630818815929651
2016-09-01 09:15:00	-0.634001179014601
2016-09-01 09:16:00	-0.637636819598665
2016-09-01 09:17:00	-0.641721637318663
2016-09-01 09:18:00	-0.646251499740941
2016-09-01 09:19:00	-0.651222148781655
2016-09-01 09:20:00	-0.656629525065368
2016-09-01 09:21:00	-0.662469487518825
2016-09-01 09:22:00	-0.668737790025475
2016-09-01 09:23:00	-0.675430491584081
2016-09-01 09:24:00	-0.682543218043616
2016-09-01 09:25:00	-0.690071979349308
2016-09-01 09:26:00	-0.698012510200441
2016-09-01 09:27:00	-0.706360714676246
2016-09-01 09:28:00	-0.715112453403158
2016-09-01 09:29:00	-0.724263554838907
2016-09-01 09:30:00	-0.733809918833849
2016-09-01 09:31:00	-0.743747352433267
2016-09-01 09:32:00	-0.754071702720175
2016-09-01 09:33:00	-0.764778879838691
2016-09-01 09:34:00	-0.775864640495366
2016-09-01 09:35:00	-0.787324897608654
2016-09-01 09:36:00	-0.799155506693668
2016-09-01 09:37:00	-0.811352294047294
2016-09-01 09:38:00	-0.823911131970597
2016-09-01 09:39:00	-0.83682784294144
2016-09-01 09:40:00	-0.850098334880688
2016-09-01 09:41:00	-0.863718402395765
2016-09-01 09:42:00	-0.877683940947446
2016-09-01 09:43:00	-0.891990728220935
2016-09-01 09:44:00	-0.906634688164162
2016-09-01 09:45:00	-0.921611639117801
2016-09-01 09:46:00	-0.936917441426118
2016-09-01 09:47:00	-0.952547976671976
2016-09-01 09:48:00	-0.968499082790961
2016-09-01 09:49:00	-0.984766570625022
2016-09-01 09:50:00	-1.00134633492157
2016-09-01 09:51:00	-1.01823419138791
2016-09-01 09:52:00	-1.03542601359836
2016-09-01 09:53:00	-1.05291766913903
2016-09-01 09:54:00	-1.07070492366395
2016-09-01 09:55:00	-1.0887837957015
2016-09-01 09:56:00	-1.10714997601161
2016-09-01 09:57:00	-1.12579939816864
2016-09-01 09:58:00	-1.14472789949811
2016-09-01 09:59:00	-1.16393132703804
2016-09-01 10:00:00	-1.18340550266745
2016-09-01 10:01:00	-1.20314514950173
2016-09-01 10:02:00	-1.22314051236235
2016-09-01 10:03:00	-1.24338058958904
2016-09-01 10:04:00	-1.26385440500553
2016-09-01 10:05:00	-1.28455098980875
2016-09-01 10:06:00	-1.30545941538247
2016-09-01 10:07:00	-1.32656869044231
2016-09-01 10:08:00	-1.34786788689935
2016-09-01 10:09:00	-1.36934602335937
2016-09-01 10:10:00	-1.39099212431616
2016-09-01 10:11:00	-1.41279532234665
2016-09-01 10:12:00	-1.4347445058843
2016-09-01 10:13:00	-1.4568288530852
2016-09-01 10:14:00	-1.47903734790732
2016-09-01 10:15:00	-1.5013590127859
2016-09-01 10:16:00	-1.52378287592767
2016-09-01 10:17:00	-1.54629798387257
2016-09-01 10:18:00	-1.56889347579417
2016-09-01 10:19:00	-1.59155825808446
2016-09-01 10:20:00	-1.61428144644455
2016-09-01 10:21:00	-1.63705204101835
2016-09-01 10:22:00	-1.65985913050284
2016-09-01 10:23:00	-1.68269168269704
2016-09-01 10:24:00	-1.70553884632793
2016-09-01 10:25:00	-1.72838953737451
2016-09-01 10:26:00	-1.7512328434333
2016-09-01 10:27:00	-1.77405784422571
2016-09-01 10:28:00	-1.79685354467346
2016-09-01 10:29:00	-1.81960896237768
2016-09-01 10:30:00	-1.84231321033505
2016-09-01 10:31:00	-1.86495520558988
2016-09-01 10:32:00	-1.88752415354099
2016-09-01 10:33:00	-1.9100089184463
2016-09-01 10:34:00	-1.93239871383549
2016-09-01 10:35:00	-1.95468241664994
2016-09-01 10:36:00	-1.97684917266382
2016-09-01 10:37:00	-1.99888803187009
2016-09-01 10:38:00	-2.02078795783285
2016-09-01 10:39:00	-2.04253799910896
2016-09-01 10:40:00	-2.06412725949094
2016-09-01 10:41:00	-2.08554470381894
2016-09-01 10:42:00	-2.10677939506185
2016-09-01 10:43:00	-2.12782048703378
2016-09-01 10:44:00	-2.14865680915184
2016-09-01 10:45:00	-2.16927754311767
2016-09-01 10:46:00	-2.18967175478158
2016-09-01 10:47:00	-2.20982835636649
2016-09-01 10:48:00	-2.22973648882306
2016-09-01 10:49:00	-2.24938514951597
2016-09-01 10:50:00	-2.2687633753852
2016-09-01 10:51:00	-2.28786024310122
2016-09-01 10:52:00	-2.30666480184272
2016-09-01 10:53:00	-2.32516601373025
2016-09-01 10:54:00	-2.34335300672544
2016-09-01 10:55:00	-2.36121473942373
2016-09-01 10:56:00	-2.37874029955094
2016-09-01 10:57:00	-2.39591874013232
2016-09-01 10:58:00	-2.41273903183123
2016-09-01 10:59:00	-2.42919029044218
2016-09-01 11:00:00	-2.44526156638443
2016-09-01 11:01:00	-2.46094388273944
2016-09-01 11:02:00	-2.47623675034173
2016-09-01 11:03:00	-2.4911416588747
2016-09-01 11:04:00	-2.50566009975451
2016-09-01 11:05:00	-2.51979364033799
2016-09-01 11:06:00	-2.53354372731379
2016-09-01 11:07:00	-2.54691192544353
2016-09-01 11:08:00	-2.55989974636135
2016-09-01 11:09:00	-2.57250865514281
2016-09-01 11:10:00	-2.58474023867015
2016-09-01 11:11:00	-2.59659591345309
2016-09-01 11:12:00	-2.60807726549484
2016-09-01 11:13:00	-2.61918581162285
2016-09-01 11:14:00	-2.62992295201402
2016-09-01 11:15:00	-2.64029037321698
2016-09-01 11:16:00	-2.65028949061993
2016-09-01 11:17:00	-2.65992177186891
2016-09-01 11:18:00	-2.66918880605614
2016-09-01 11:19:00	-2.67809210039411
2016-09-01 11:20:00	-2.68663311584317
2016-09-01 11:21:00	-2.69481335253838
2016-09-01 11:22:00	-2.70263444686656
2016-09-01 11:23:00	-2.71009781605685
2016-09-01 11:24:00	-2.71720498330241
2016-09-01 11:25:00	-2.72395748152176
2016-09-01 11:26:00	-2.73035680789059
2016-09-01 11:27:00	-2.73640443670555
2016-09-01 11:28:00	-2.74210194863819
2016-09-01 11:29:00	-2.74745080251259
2016-09-01 11:30:00	-2.75245254099929
2016-09-01 11:31:00	-2.75710865265426
2016-09-01 11:32:00	-2.76142069592369
2016-09-01 11:33:00	-2.76539016996252
2016-09-01 11:34:00	-2.76901852742461
2016-09-01 11:35:00	-2.77230733382119
2016-09-01 11:36:00	-2.77525809825031
2016-09-01 11:37:00	-2.77787230510108
2016-09-01 11:38:00	-2.78015151045166
2016-09-01 11:39:00	-2.78209721195764
2016-09-01 11:40:00	-2.78371091163182
2016-09-01 11:41:00	-2.78499411528465
2016-09-01 11:42:00	-2.78594836259569
2016-09-01 11:43:00	-2.78657512221998
2016-09-01 11:44:00	-2.78687594483619
2016-09-01 11:45:00	-2.78685232093605
2016-09-01 11:46:00	-2.78650573095388
2016-09-01 11:47:00	-2.78583783272393
2016-09-01 11:48:00	-2.78484998802724
2016-09-01 11:49:00	-2.78354375548213
2016-09-01 11:50:00	-2.78192061122978
2016-09-01 11:51:00	-2.7799821480863
2016-09-01 11:52:00	-2.77772980412665
2016-09-01 11:53:00	-2.77516511043803
2016-09-01 11:54:00	-2.77228963022974
2016-09-01 11:55:00	-2.76910482892842
2016-09-01 11:56:00	-2.7656122316875
2016-09-01 11:57:00	-2.76181331464452
2016-09-01 11:58:00	-2.75770964694543
2016-09-01 11:59:00	-2.75330270679381
2016-09-01 12:00:00	-2.74859403318522
2016-09-01 12:01:00	-2.74358474644181
2016-09-01 12:02:00	-2.73827463354092
2016-09-01 12:03:00	-2.73266323139552
2016-09-01 12:04:00	-2.72674983280137
2016-09-01 12:05:00	-2.72053396562728
2016-09-01 12:06:00	-2.71401501886154
2016-09-01 12:07:00	-2.70719242606373
2016-09-01 12:08:00	-2.70006567244243
2016-09-01 12:09:00	-2.69263414254541
2016-09-01 12:10:00	-2.68489727824236
2016-09-01 12:11:00	-2.67685455123598
2016-09-01 12:12:00	-2.66850536028358
2016-09-01 12:13:00	-2.65984917030832
2016-09-01 12:14:00	-2.65088539264531
2016-09-01 12:15:00	-2.64161344239304
2016-09-01 12:16:00	-2.63203276222252
2016-09-01 12:17:00	-2.62214285559947
2016-09-01 12:18:00	-2.61194305757423
2016-09-01 12:19:00	-2.60143292206061
2016-09-01 12:20:00	-2.59061178824694
2016-09-01 12:21:00	-2.57947911491876
2016-09-01 12:22:00	-2.56803434850188
2016-09-01 12:23:00	-2.55627689251565
2016-09-01 12:24:00	-2.54420620501134
2016-09-01 12:25:00	-2.53182169583396
2016-09-01 12:26:00	-2.51912285465532
2016-09-01 12:27:00	-2.50610912333009
2016-09-01 12:28:00	-2.4927798413169
2016-09-01 12:29:00	-2.4791345436336
2016-09-01 12:30:00	-2.46517265838697
2016-09-01 12:31:00	-2.45089347852177
2016-09-01 12:32:00	-2.4362966401287
2016-09-01 12:33:00	-2.42138146006151
2016-09-01 12:34:00	-2.40614739189027
2016-09-01 12:35:00	-2.39059390055504
2016-09-01 12:36:00	-2.37472038568955
2016-09-01 12:37:00	-2.35852632082844
2016-09-01 12:38:00	-2.34201111136408
2016-09-01 12:39:00	-2.32517416053886
2016-09-01 12:40:00	-2.30801492518919
2016-09-01 12:41:00	-2.29053289558311
2016-09-01 12:42:00	-2.27272746549188
2016-09-01 12:43:00	-2.2545980499164
2016-09-01 12:44:00	-2.23614414826021
2016-09-01 12:45:00	-2.21736513511908
2016-09-01 12:46:00	-2.19826045795834
2016-09-01 12:47:00	-2.1788295641216
2016-09-01 12:48:00	-2.15907186631815
2016-09-01 12:49:00	-2.13898681135488
2016-09-01 12:50:00	-2.11857384831998
2016-09-01 12:51:00	-2.09783242974467
2016-09-01 12:52:00	-2.07676193823713
2016-09-01 12:53:00	-2.05536185234054
2016-09-01 12:54:00	-2.03363158050745
2016-09-01 12:55:00	-2.01157055885617
2016-09-01 12:56:00	-1.98917820469968
2016-09-01 12:57:00	-1.96645402647421
2016-09-01 12:58:00	-1.9433973611044
2016-09-01 12:59:00	-1.92000771080653
2016-09-01 13:00:00	-1.89628455040227
2016-09-01 13:01:00	-1.8722289944557
2016-09-01 13:02:00	-1.84784959737732
2016-09-01 13:03:00	-1.82315656061305
2016-09-01 13:04:00	-1.79816021709097
2016-09-01 13:05:00	-1.77287072046164
2016-09-01 13:06:00	-1.7472984135344
2016-09-01 13:07:00	-1.72145355748246
2016-09-01 13:08:00	-1.69534633019434
2016-09-01 13:09:00	-1.66898707803187
2016-09-01 13:10:00	-1.64238600299853
2016-09-01 13:11:00	-1.61555335210009
2016-09-01 13:12:00	-1.58849943562644
2016-09-01 13:13:00	-1.56123451810013
2016-09-01 13:14:00	-1.53376876091776
2016-09-01 13:15:00	-1.50611255808065
2016-09-01 13:16:00	-1.4782761172695
2016-09-01 13:17:00	-1.45026963833615
2016-09-01 13:18:00	-1.42210343321229
2016-09-01 13:19:00	-1.39378770343093
2016-09-01 13:20:00	-1.36533284739998
2016-09-01 13:21:00	-1.33674897407025
2016-09-01 13:22:00	-1.30804633916842
2016-09-01 13:23:00	-1.27923536029902
2016-09-01 13:24:00	-1.25032617763751
2016-09-01 13:25:00	-1.22132905380999
2016-09-01 13:26:00	-1.19225427518967
2016-09-01 13:27:00	-1.16311206356468
2016-09-01 13:28:00	-1.13391270178843
2016-09-01 13:29:00	-1.10466645881431
2016-09-01 13:30:00	-1.07538356465073
2016-09-01 13:31:00	-1.04607429853031
2016-09-01 13:32:00	-1.01674895017516
2016-09-01 13:33:00	-0.987417717715432
2016-09-01 13:34:00	-0.958090913125853
2016-09-01 13:35:00	-0.928778728401568
2016-09-01 13:36:00	-0.899491445491496
2016-09-01 13:37:00	-0.870239363149447
2016-09-01 13:38:00	-0.84103270222262
2016-09-01 13:39:00	-0.811881760255885
2016-09-01 13:40:00	-0.782796747484701
2016-09-01 13:41:00	-0.753787964516475
2016-09-01 13:42:00	-0.724865663564795
2016-09-01 13:43:00	-0.696040079070569
2016-09-01 13:44:00	-0.66732142198941
2016-09-01 13:45:00	-0.638720058858206
2016-09-01 13:46:00	-0.610246186885012
2016-09-01 13:47:00	-0.58191005860622
2016-09-01 13:48:00	-0.553721997308601
2016-09-01 13:49:00	-0.525692203437995
2016-09-01 13:50:00	-0.497830951313416
2016-09-01 13:51:00	-0.470148441322737
2016-09-01 13:52:00	-0.442655033620164
2016-09-01 13:53:00	-0.415360905979422
2016-09-01 13:54:00	-0.388276356835894
2016-09-01 13:55:00	-0.361411643631701
2016-09-01 13:56:00	-0.334777029268239
2016-09-01 13:57:00	-0.308382763521722
2016-09-01 13:58:00	-0.282239083244968
2016-09-01 13:59:00	-0.256356253859733
2016-09-01 14:00:00	-0.230744574752424
2016-09-01 14:01:00	-0.205412516234022
2016-09-01 14:02:00	-0.180361718296713
2016-09-01 14:03:00	-0.155592057258137
2016-09-01 14:04:00	-0.131103430685331
2016-09-01 14:05:00	-0.106895671517875
2016-09-01 14:06:00	-0.0829686820518898
2016-09-01 14:07:00	-0.0593223116649111
2016-09-01 14:08:00	-0.0359564187405632
2016-09-01 14:09:00	-0.0128709632126061
2016-09-01 14:10:00	0.00993424517609154
2016-09-01 14:11:00	0.032459306021678
2016-09-01 14:12:00	0.0547043541099586
2016-09-01 14:13:00	0.076669459297938
2016-09-01 14:14:00	0.0983548560724632
2016-09-01 14:15:00	0.11976062323288
2016-09-01 14:16:00	0.140886850318092
2016-09-01 14:17:00	0.161733670167411
2016-09-01 14:18:00	0.18230121611909
2016-09-01 14:19:00	0.202589628960452
2016-09-01 14:20:00	0.222598971519576
2016-09-01 14:21:00	0.242329482809083
2016-09-01 14:22:00	0.26178119670429
2016-09-01 14:23:00	0.280954236249624
2016-09-01 14:24:00	0.299848768903234
2016-09-01 14:25:00	0.318464889725016
2016-09-01 14:26:00	0.336802779581363
2016-09-01 14:27:00	0.354862441590434
2016-09-01 14:28:00	0.372644070741368
2016-09-01 14:29:00	0.390147810593225
2016-09-01 14:30:00	0.407373793742955
2016-09-01 14:31:00	0.424322087495966
2016-09-01 14:32:00	0.440992851542466
2016-09-01 14:33:00	0.457386248726887
2016-09-01 14:34:00	0.473502296179594
2016-09-01 14:35:00	0.489341220433326
2016-09-01 14:36:00	0.504903077744583
2016-09-01 14:37:00	0.52018801698052
2016-09-01 14:38:00	0.535196177038794
2016-09-01 14:39:00	0.549927671546425
2016-09-01 14:40:00	0.564382604356691
2016-09-01 14:41:00	0.578561133259022
2016-09-01 14:42:00	0.59246338832893
2016-09-01 14:43:00	0.60608942755461
2016-09-01 14:44:00	0.619439425530699
2016-09-01 14:45:00	0.632513497746515
2016-09-01 14:46:00	0.645311784096901
2016-09-01 14:47:00	0.657834382187702
2016-09-01 14:48:00	0.670081473831315
2016-09-01 14:49:00	0.6820531320017
2016-09-01 14:50:00	0.693749443293831
2016-09-01 14:51:00	0.705170567381596
2016-09-01 14:52:00	0.716316658634472
2016-09-01 14:53:00	0.727187818407413
2016-09-01 14:54:00	0.737784164479672
2016-09-01 14:55:00	0.748105842081236
2016-09-01 14:56:00	0.758152947296298
2016-09-01 14:57:00	0.767925630368195
2016-09-01 14:58:00	0.777423980289905
2016-09-01 14:59:00	0.786648157181619
2016-09-01 15:00:00	0.795598258825064
2016-09-01 15:01:00	0.804274850504291
2016-09-01 15:02:00	0.81268024167804
2016-09-01 15:03:00	0.820817185091577
2016-09-01 15:04:00	0.828688389673993
2016-09-01 15:05:00	0.836296584270193
2016-09-01 15:06:00	0.843644508885422
2016-09-01 15:07:00	0.850734894935549
2016-09-01 15:08:00	0.857570490428626
2016-09-01 15:09:00	0.86415398560776
2016-09-01 15:10:00	0.870488209167096
2016-09-01 15:11:00	0.876575804180475
2016-09-01 15:12:00	0.882419533152806
2016-09-01 15:13:00	0.888022199476736
2016-09-01 15:14:00	0.893386451510706
2016-09-01 15:15:00	0.898514997406506
2016-09-01 15:16:00	0.903410659840251
2016-09-01 15:17:00	0.908076102703792
2016-09-01 15:18:00	0.912514094657217
2016-09-01 15:19:00	0.916727412051282
2016-09-01 15:20:00	0.920718735861154
2016-09-01 15:21:00	0.924490774701625
2016-09-01 15:22:00	0.928046359421659
2016-09-01 15:23:00	0.931388133842493
2016-09-01 15:24:00	0.934518824845141
2016-09-01 15:25:00	0.937441247358158
2016-09-01 15:26:00	0.940158084986914
2016-09-01 15:27:00	0.942672097297594
2016-09-01 15:28:00	0.944985970307732
2016-09-01 15:29:00	0.947102512052199
2016-09-01 15:30:00	0.949024389345952
2016-09-01 15:31:00	0.950754346608195
2016-09-01 15:32:00	0.952295140208536
2016-09-01 15:33:00	0.953649508778511
2016-09-01 15:34:00	0.954820178797275
2016-09-01 15:35:00	0.955809885195638
2016-09-01 15:36:00	0.956621386467614
2016-09-01 15:37:00	0.957257357428936
2016-09-01 15:38:00	0.957720598040363
2016-09-01 15:39:00	0.958013773676281
2016-09-01 15:40:00	0.958139620359038
2016-09-01 15:41:00	0.958101003457196
2016-09-01 15:42:00	0.957900483978318
2016-09-01 15:43:00	0.957540931775851
2016-09-01 15:44:00	0.957024990906787
2016-09-01 15:45:00	0.956355466565689
2016-09-01 15:46:00	0.955535038028317
2016-09-01 15:47:00	0.954566460087579
2016-09-01 15:48:00	0.953452448733748
2016-09-01 15:49:00	0.952195771801959
2016-09-01 15:50:00	0.950799117980777
2016-09-01 15:51:00	0.949265288106074
2016-09-01 15:52:00	0.947596974141982
2016-09-01 15:53:00	0.945796926243024
2016-09-01 15:54:00	0.943867849153069
2016-09-01 15:55:00	0.941812525657905
2016-09-01 15:56:00	0.939633616168825
2016-09-01 15:57:00	0.937333912703112
2016-09-01 15:58:00	0.934916153375104
2016-09-01 15:59:00	0.932383079025922
2016-09-01 16:00:00	0.929737359844408
2016-09-01 16:01:00	0.926981573555332
2016-09-01 16:02:00	0.924117150139559
2016-09-01 16:03:00	0.921145402998815
2016-09-01 16:04:00	0.918067538874253
2016-09-01 16:05:00	0.914884935817275
2016-09-01 16:06:00	0.911598763717469
2016-09-01 16:07:00	0.908210305900386
2016-09-01 16:08:00	0.904720849135021
2016-09-01 16:09:00	0.901131670161604
2016-09-01 16:10:00	0.897443991774434
2016-09-01 16:11:00	0.893659082124874
2016-09-01 16:12:00	0.889778243555298
2016-09-01 16:13:00	0.885802720723585
2016-09-01 16:14:00	0.881733750112126
2016-09-01 16:15:00	0.87757266471194
2016-09-01 16:16:00	0.87332069016849
2016-09-01 16:17:00	0.868979066818014
2016-09-01 16:18:00	0.86454909403689
2016-09-01 16:19:00	0.860032034722199
2016-09-01 16:20:00	0.855429135913504
2016-09-01 16:21:00	0.850741644867678
2016-09-01 16:22:00	0.845970886214788
2016-09-01 16:23:00	0.841118102616881
2016-09-01 16:24:00	0.836184552994617
2016-09-01 16:25:00	0.831171524852262
2016-09-01 16:26:00	0.826080220697714
2016-09-01 16:27:00	0.82091197415643
2016-09-01 16:28:00	0.815667985231314
2016-09-01 16:29:00	0.810349540255153
2016-09-01 16:30:00	0.804957943635044
2016-09-01 16:31:00	0.799494453535331
2016-09-01 16:32:00	0.79396029322046
2016-09-01 16:33:00	0.788356756685314
2016-09-01 16:34:00	0.782685144468511
2016-09-01 16:35:00	0.776946624013885
2016-09-01 16:36:00	0.771142556003799
2016-09-01 16:37:00	0.765274141522153
2016-09-01 16:38:00	0.759342724871738
2016-09-01 16:39:00	0.753349430940045
2016-09-01 16:40:00	0.747295707259115
2016-09-01 16:41:00	0.741182690319621
2016-09-01 16:42:00	0.735011665941789
2016-09-01 16:43:00	0.728783929264932
2016-09-01 16:44:00	0.722500724089367
2016-09-01 16:45:00	0.716163298943037
2016-09-01 16:46:00	0.70977294940759
2016-09-01 16:47:00	0.703330954240102
2016-09-01 16:48:00	0.696838567369026
2016-09-01 16:49:00	0.690296990161388
2016-09-01 16:50:00	0.683707601943435
2016-09-01 16:51:00	0.677071551486035
2016-09-01 16:52:00	0.670390212616381
2016-09-01 16:53:00	0.663664741340214
2016-09-01 16:54:00	0.65689648978179
2016-09-01 16:55:00	0.650086711744383
2016-09-01 16:56:00	0.64323660115925
2016-09-01 16:57:00	0.636347521915741
2016-09-01 16:58:00	0.62942069016353
2016-09-01 16:59:00	0.622457338195661
2016-09-01 17:00:00	0.615458784261298
2016-09-01 17:01:00	0.608426204611564
2016-09-01 17:02:00	0.601360501019005
2016-09-01 17:03:00	0.594262566484184
2016-09-01 17:04:00	0.587133124448156
2016-09-01 17:05:00	0.579973095054898
2016-09-01 17:06:00	0.572783277488875
2016-09-01 17:07:00	0.565564493361295
2016-09-01 17:08:00	0.55831760454339
2016-09-01 17:09:00	0.551043436073528
2016-09-01 17:10:00	0.543742872323498
2016-09-01 17:11:00	0.536416689987717
2016-09-01 17:12:00	0.529065739512496
2016-09-01 17:13:00	0.521690835131849
2016-09-01 17:14:00	0.514292837543022
2016-09-01 17:15:00	0.506872598212532
2016-09-01 17:16:00	0.499430917038268
2016-09-01 17:17:00	0.491968610988228
2016-09-01 17:18:00	0.484486556687119
2016-09-01 17:19:00	0.476985629470416
2016-09-01 17:20:00	0.46946659059802
2016-09-01 17:21:00	0.461930257272289
2016-09-01 17:22:00	0.454377594237661
2016-09-01 17:23:00	0.446809287971429
2016-09-01 17:24:00	0.439226243573677
2016-09-01 17:25:00	0.431629258553114
2016-09-01 17:26:00	0.424019244810075
2016-09-01 17:27:00	0.416396963603888
2016-09-01 17:28:00	0.408763273376724
2016-09-01 17:29:00	0.401119034857864
2016-09-01 17:30:00	0.393465037613053
2016-09-01 17:31:00	0.385802108290503
2016-09-01 17:32:00	0.378131161143978
2016-09-01 17:33:00	0.370452966465882
2016-09-01 17:34:00	0.362768370569752
2016-09-01 17:35:00	0.355078247062169
2016-09-01 17:36:00	0.347383331779275
2016-09-01 17:37:00	0.3396845782399
2016-09-01 17:38:00	0.331982767975262
2016-09-01 17:39:00	0.324278678659693
2016-09-01 17:40:00	0.316573235696089
2016-09-01 17:41:00	0.308867274744051
2016-09-01 17:42:00	0.301161566318182
2016-09-01 17:43:00	0.293456982478967
2016-09-01 17:44:00	0.285754357840979
2016-09-01 17:45:00	0.278054542254063
2016-09-01 17:46:00	0.270358345485505
2016-09-01 17:47:00	0.262666539269354
2016-09-01 17:48:00	0.254980111810044
2016-09-01 17:49:00	0.247299743296097
2016-09-01 17:50:00	0.239626386483168
2016-09-01 17:51:00	0.231960830859889
2016-09-01 17:52:00	0.224303912355776
2016-09-01 17:53:00	0.216656416827407
2016-09-01 17:54:00	0.209019302748292
2016-09-01 17:55:00	0.201393297776361
2016-09-01 17:56:00	0.193779237011255
2016-09-01 17:57:00	0.186177992688006
2016-09-01 17:58:00	0.178590395641379
2016-09-01 17:59:00	0.171017305299269
2016-09-01 18:00:00	0.163459517321515
2016-09-01 18:01:00	0.155917656526178
2016-09-01 18:02:00	0.14839141006743
2016-09-01 18:03:00	0.140880272439073
2016-09-01 18:04:00	0.133383726578808
2016-09-01 18:05:00	0.125901230698702
2016-09-01 18:06:00	0.118432247092547
2016-09-01 18:07:00	0.110976295424208
2016-09-01 18:08:00	0.103532818825951
2016-09-01 18:09:00	0.0961013148790697
2016-09-01 18:10:00	0.0886812709877045
2016-09-01 18:11:00	0.0812720837433873
2016-09-01 18:12:00	0.0738732974686298
2016-09-01 18:13:00	0.0664844213032396
2016-09-01 18:14:00	0.0591048367747882
2016-09-01 18:15:00	0.0517341031574254
2016-09-01 18:16:00	0.0443716650505246
2016-09-01 18:17:00	0.0370170523034861
2016-09-01 18:18:00	0.0296696181070186
2016-09-01 18:19:00	0.0223288774549513
2016-09-01 18:20:00	0.0149943876584955
2016-09-01 18:21:00	0.00766557166780513
2016-09-01 18:22:00	0.000341884551705141
2016-09-01 18:23:00	-0.00697710190538725
2016-09-01 18:24:00	-0.0142920480009123
2016-09-01 18:25:00	-0.0216033887306084
2016-09-01 18:26:00	-0.0289116594521728
2016-09-01 18:27:00	-0.0362174162998179
2016-09-01 18:28:00	-0.0435211647943783
2016-09-01 18:29:00	-0.0508234164897337
2016-09-01 18:30:00	-0.0581246774725841
2016-09-01 18:31:00	-0.0654255200220684
2016-09-01 18:32:00	-0.0727264467305186
2016-09-01 18:33:00	-0.0800279587416983
2016-09-01 18:34:00	-0.0873305977752517
2016-09-01 18:35:00	-0.0946348924780556
2016-09-01 18:36:00	-0.101941391617001
2016-09-01 18:37:00	-0.109250580023172
2016-09-01 18:38:00	-0.116563032643088
2016-09-01 18:39:00	-0.123879170683849
2016-09-01 18:40:00	-0.131199590448295
2016-09-01 18:41:00	-0.13852481198158
2016-09-01 18:42:00	-0.145855352017766
2016-09-01 18:43:00	-0.153191762781063
2016-09-01 18:44:00	-0.160534503062487
2016-09-01 18:45:00	-0.167884165257854
2016-09-01 18:46:00	-0.175241230216879
2016-09-01 18:47:00	-0.18260619916904
2016-09-01 18:48:00	-0.189979639453083
2016-09-01 18:49:00	-0.197362065439068
2016-09-01 18:50:00	-0.204753997225229
2016-09-01 18:51:00	-0.212155980596428
2016-09-01 18:52:00	-0.219568509581974
2016-09-01 18:53:00	-0.226992146888162
2016-09-01 18:54:00	-0.234427384143757
2016-09-01 18:55:00	-0.241874704821342
2016-09-01 18:56:00	-0.249334696231126
2016-09-01 18:57:00	-0.256807858316506
2016-09-01 18:58:00	-0.264294688686146
2016-09-01 18:59:00	-0.271795796570818
2016-09-01 19:00:00	-0.27931160866452
2016-09-01 19:01:00	-0.286842601419827
2016-09-01 19:02:00	-0.294388753008815
2016-09-01 19:03:00	-0.301949903445929
2016-09-01 19:04:00	-0.309525971415372
2016-09-01 19:05:00	-0.317116794827659
2016-09-01 19:06:00	-0.324722318556084
2016-09-01 19:07:00	-0.332342403176964
2016-09-01 19:08:00	-0.33997692253892
2016-09-01 19:09:00	-0.347625679408971
2016-09-01 19:10:00	-0.355288708789023
2016-09-01 19:11:00	-0.362965758087568
2016-09-01 19:12:00	-0.370656748218773
2016-09-01 19:13:00	-0.378361548233279
2016-09-01 19:14:00	-0.386080089207452
2016-09-01 19:15:00	-0.393812246045924
2016-09-01 19:16:00	-0.401557837492255
2016-09-01 19:17:00	-0.409316777045286
2016-09-01 19:18:00	-0.41708893985439
2016-09-01 19:19:00	-0.424874197702636
2016-09-01 19:20:00	-0.432672414944979
2016-09-01 19:21:00	-0.440483507334068
2016-09-01 19:22:00	-0.448307392088392
2016-09-01 19:23:00	-0.456143889946419
2016-09-01 19:24:00	-0.463992873532527
2016-09-01 19:25:00	-0.471854228960035
2016-09-01 19:26:00	-0.479727922673387
2016-09-01 19:27:00	-0.487613668411104
2016-09-01 19:28:00	-0.495511480000745
2016-09-01 19:29:00	-0.503421204060969
2016-09-01 19:30:00	-0.511342688585477
2016-09-01 19:31:00	-0.519275846421018
2016-09-01 19:32:00	-0.527220567686699
2016-09-01 19:33:00	-0.535176714588812
2016-09-01 19:34:00	-0.5431441416699
2016-09-01 19:35:00	-0.551122719873255
2016-09-01 19:36:00	-0.559112406170577
2016-09-01 19:37:00	-0.567113001770442
2016-09-01 19:38:00	-0.575124440104553
2016-09-01 19:39:00	-0.583146601811875
2016-09-01 19:40:00	-0.591179356284842
2016-09-01 19:41:00	-0.599222523410426
2016-09-01 19:42:00	-0.607276084650744
2016-09-01 19:43:00	-0.615339815304819
2016-09-01 19:44:00	-0.623413666061864
2016-09-01 19:45:00	-0.631497517633103
2016-09-01 19:46:00	-0.639591220434431
2016-09-01 19:47:00	-0.647694664186112
2016-09-01 19:48:00	-0.655807735999856
2016-09-01 19:49:00	-0.66393033047321
2016-09-01 19:50:00	-0.672062276086013
2016-09-01 19:51:00	-0.680203483524005
2016-09-01 19:52:00	-0.68835381336398
2016-09-01 19:53:00	-0.696513165862104
2016-09-01 19:54:00	-0.704681430102517
2016-09-01 19:55:00	-0.712858505986161
2016-09-01 19:56:00	-0.721044229259908
2016-09-01 19:57:00	-0.729238474403387
2016-09-01 19:58:00	-0.737441163175339
2016-09-01 19:59:00	-0.745652133762579
2016-09-01 20:00:00	-0.753871255243019
2016-09-01 20:01:00	-0.762098339323991
2016-09-01 20:02:00	-0.770332494876755
2016-09-01 20:03:00	-0.778572846268554
2016-09-01 20:04:00	-0.786818390457892
2016-09-01 20:05:00	-0.795068185321176
2016-09-01 20:06:00	-0.803321248292209
2016-09-01 20:07:00	-0.811576636050047
2016-09-01 20:08:00	-0.819833374465193
2016-09-01 20:09:00	-0.828090560516445
2016-09-01 20:10:00	-0.836347266258897
2016-09-01 20:11:00	-0.844602408367836
2016-09-01 20:12:00	-0.852855174628193
2016-09-01 20:13:00	-0.861104507586332
2016-09-01 20:14:00	-0.869349535318443
2016-09-01 20:15:00	-0.877589207701958
2016-09-01 20:16:00	-0.885822661075665
2016-09-01 20:17:00	-0.89404891992023
2016-09-01 20:18:00	-0.902266966414655
2016-09-01 20:19:00	-0.910475939661555
2016-09-01 20:20:00	-0.918674778398788
2016-09-01 20:21:00	-0.926862652202907
2016-09-01 20:22:00	-0.935038542620854
2016-09-01 20:23:00	-0.943201441674388
2016-09-01 20:24:00	-0.951350468393291
2016-09-01 20:25:00	-0.959484641104384
2016-09-01 20:26:00	-0.96760304014241
2016-09-01 20:27:00	-0.975704688909926
2016-09-01 20:28:00	-0.983788613296324
2016-09-01 20:29:00	-0.991853886149463
2016-09-01 20:30:00	-0.999899529756742
2016-09-01 20:31:00	-1.00792459538264
2016-09-01 20:32:00	-1.01592813459303
2016-09-01 20:33:00	-1.02390921606526
2016-09-01 20:34:00	-1.03186682365786
2016-09-01 20:35:00	-1.03980009007151
2016-09-01 20:36:00	-1.04770796960519
2016-09-01 20:37:00	-1.05558957345578
2016-09-01 20:38:00	-1.06344390907787
2016-09-01 20:39:00	-1.07127004115466
2016-09-01 20:40:00	-1.07906700271756
2016-09-01 20:41:00	-1.08683387450855
2016-09-01 20:42:00	-1.09456964536347
2016-09-01 20:43:00	-1.10227338144004
2016-09-01 20:44:00	-1.10994420177839
2016-09-01 20:45:00	-1.11758103790843
2016-09-01 20:46:00	-1.1251830298433
2016-09-01 20:47:00	-1.13274910964673
2016-09-01 20:48:00	-1.14027845626721
2016-09-01 20:49:00	-1.14777002761452
2016-09-01 20:50:00	-1.15522285381563
2016-09-01 20:51:00	-1.16263606576581
2016-09-01 20:52:00	-1.17000864391582
2016-09-01 20:53:00	-1.17733968898304
2016-09-01 20:54:00	-1.18462815663122
2016-09-01 20:55:00	-1.19187317039343
2016-09-01 20:56:00	-1.19907375402152
2016-09-01 20:57:00	-1.20622894353058
2016-09-01 20:58:00	-1.21333780975214
2016-09-01 20:59:00	-1.22039934121672
2016-09-01 21:00:00	-1.22741267473053
2016-09-01 21:01:00	-1.2343769059808
2016-09-01 21:02:00	-1.24129184499306
2016-09-01 21:03:00	-1.24815726791093
2016-09-01 21:04:00	-1.25497315973291
2016-09-01 21:05:00	-1.26173928326875
2016-09-01 21:06:00	-1.26845554744922
2016-09-01 21:07:00	-1.27512191354389
2016-09-01 21:08:00	-1.28173809510625
2016-09-01 21:09:00	-1.28830410362752
2016-09-01 21:10:00	-1.29481969634048
2016-09-01 21:11:00	-1.30128483506672
2016-09-01 21:12:00	-1.30769934858952
2016-09-01 21:13:00	-1.31406308052538
2016-09-01 21:14:00	-1.32037597807765
2016-09-01 21:15:00	-1.32663786963809
2016-09-01 21:16:00	-1.33284861835641
2016-09-01 21:17:00	-1.33900812678243
2016-09-01 21:18:00	-1.34511623747184
2016-09-01 21:19:00	-1.3511728036512
2016-09-01 21:20:00	-1.35717774495041
2016-09-01 21:21:00	-1.36313094462636
2016-09-01 21:22:00	-1.36903217727727
2016-09-01 21:23:00	-1.37488142070386
2016-09-01 21:24:00	-1.38067847311467
2016-09-01 21:25:00	-1.38642324506296
2016-09-01 21:26:00	-1.39211561060765
2016-09-01 21:27:00	-1.39775544354952
2016-09-01 21:28:00	-1.40334261410867
2016-09-01 21:29:00	-1.40887689649869
2016-09-01 21:30:00	-1.41435834294518
2016-09-01 21:31:00	-1.41978667571616
2016-09-01 21:32:00	-1.42516184740966
2016-09-01 21:33:00	-1.43048368775833
2016-09-01 21:34:00	-1.43575213274148
2016-09-01 21:35:00	-1.44096693151553
2016-09-01 21:36:00	-1.44612803595507
2016-09-01 21:37:00	-1.45123535107158
2016-09-01 21:38:00	-1.45628867553469
2016-09-01 21:39:00	-1.46128791981448
2016-09-01 21:40:00	-1.46623296240316
2016-09-01 21:41:00	-1.47112366269616
2016-09-01 21:42:00	-1.47595985731872
2016-09-01 21:43:00	-1.48074145867297
2016-09-01 21:44:00	-1.48546833459975
2016-09-01 21:45:00	-1.49014036433443
2016-09-01 21:46:00	-1.49475738143175
2016-09-01 21:47:00	-1.49931928008326
2016-09-01 21:48:00	-1.50382598302457
2016-09-01 21:49:00	-1.50827728288494
2016-09-01 21:50:00	-1.51267308834333
2016-09-01 21:51:00	-1.51701326057343
2016-09-01 21:52:00	-1.52129767256622
2016-09-01 21:53:00	-1.52552620177993
2016-09-01 21:54:00	-1.52969867594349
2016-09-01 21:55:00	-1.53381507062413
2016-09-01 21:56:00	-1.53787512580886
2016-09-01 21:57:00	-1.54187884570716
2016-09-01 21:58:00	-1.54582599630185
2016-09-01 21:59:00	-1.54971649640031
2016-09-01 22:00:00	-1.5535502187774
2016-09-01 22:01:00	-1.55732707531256
2016-09-01 22:02:00	-1.56104770783555
2016-09-01 22:03:00	-1.56471248880098
2016-09-01 22:04:00	-1.56832216583826
2016-09-01 22:05:00	-1.57187717617514
2016-09-01 22:06:00	-1.57537823835576
2016-09-01 22:07:00	-1.57882579527491
2016-09-01 22:08:00	-1.5822204709749
2016-09-01 22:09:00	-1.58556293066153
2016-09-01 22:10:00	-1.58885355011338
2016-09-01 22:11:00	-1.59209316409998
2016-09-01 22:12:00	-1.59528214693397
2016-09-01 22:13:00	-1.59842114701223
2016-09-01 22:14:00	-1.60151079352113
2016-09-01 22:15:00	-1.60455159435716
2016-09-01 22:16:00	-1.60754413094866
2016-09-01 22:17:00	-1.6104890284132
2016-09-01 22:18:00	-1.61338683300588
2016-09-01 22:19:00	-1.61623809140728
2016-09-01 22:20:00	-1.61904349131645
2016-09-01 22:21:00	-1.62180346700962
2016-09-01 22:22:00	-1.62451871589212
2016-09-01 22:23:00	-1.627189718341
2016-09-01 22:24:00	-1.6298171406966
2016-09-01 22:25:00	-1.63240153394196
2016-09-01 22:26:00	-1.63494342805821
2016-09-01 22:27:00	-1.63744344072872
2016-09-01 22:28:00	-1.63990211958188
2016-09-01 22:29:00	-1.64232010102025
2016-09-01 22:30:00	-1.64469794709714
2016-09-01 22:31:00	-1.64703617839703
2016-09-01 22:32:00	-1.64933541366391
2016-09-01 22:33:00	-1.65159625929942
2016-09-01 22:34:00	-1.6538192811044
2016-09-01 22:35:00	-1.6560049633059
2016-09-01 22:36:00	-1.65815403205079
2016-09-01 22:37:00	-1.66026694375677
2016-09-01 22:38:00	-1.66234441806368
2016-09-01 22:39:00	-1.66438683884847
2016-09-01 22:40:00	-1.66639496311405
2016-09-01 22:41:00	-1.66836927141714
2016-09-01 22:42:00	-1.67031034511029
2016-09-01 22:43:00	-1.67221878998925
2016-09-01 22:44:00	-1.67409517925296
2016-09-01 22:45:00	-1.67594006424772
2016-09-01 22:46:00	-1.67775407237579
2016-09-01 22:47:00	-1.67953776979445
2016-09-01 22:48:00	-1.68129166381936
2016-09-01 22:49:00	-1.68301643158949
2016-09-01 22:50:00	-1.68471259472304
2016-09-01 22:51:00	-1.68638073157991
2016-09-01 22:52:00	-1.68802147273869
2016-09-01 22:53:00	-1.68963532140085
2016-09-01 22:54:00	-1.6912229300588
2016-09-01 22:55:00	-1.69278478226884
2016-09-01 22:56:00	-1.69432153099836
2016-09-01 22:57:00	-1.69583375266401
2016-09-01 22:58:00	-1.6973219838415
2016-09-01 22:59:00	-1.69878686174017
2016-09-01 23:00:00	-1.70022887849919
2016-09-01 23:01:00	-1.70164864293737
2016-09-01 23:02:00	-1.70304637707825
2016-09-01 23:03:00	-1.70442235983856
2016-09-01 23:04:00	-1.70577672792726
2016-09-01 23:05:00	-1.70710984165133
2016-09-01 23:06:00	-1.70842184857466
2016-09-01 23:07:00	-1.70971299173147
2016-09-01 23:08:00	-1.71098352118056
2016-09-01 23:09:00	-1.71223365240798
2016-09-01 23:10:00	-1.71346358339826
2016-09-01 23:11:00	-1.71467354382495
2016-09-01 23:12:00	-1.71586381511702
2016-09-01 23:13:00	-1.71703455737497
2016-09-01 23:14:00	-1.7181860518033
2016-09-01 23:15:00	-1.71931855214428
2016-09-01 23:16:00	-1.72043220187194
2016-09-01 23:17:00	-1.72152730863784
2016-09-01 23:18:00	-1.72260402882495
2016-09-01 23:19:00	-1.72366262586944
2016-09-01 23:20:00	-1.72470336984342
2016-09-01 23:21:00	-1.72572639399009
2016-09-01 23:22:00	-1.72673203337224
2016-09-01 23:23:00	-1.72772040729883
2016-09-01 23:24:00	-1.72869185118158
2016-09-01 23:25:00	-1.72964653326045
2016-09-01 23:26:00	-1.73058470529876
2016-09-01 23:27:00	-1.73150655388773
2016-09-01 23:28:00	-1.7324123615319
2016-09-01 23:29:00	-1.73330232577974
2016-09-01 23:30:00	-1.73417664449633
2016-09-01 23:31:00	-1.73503562635935
2016-09-01 23:32:00	-1.73587944408549
2016-09-01 23:33:00	-1.73670836220125
2016-09-01 23:34:00	-1.73752254459425
2016-09-01 23:35:00	-1.73832225669727
2016-09-01 23:36:00	-1.73910774773586
2016-09-01 23:37:00	-1.73987922326478
2016-09-01 23:38:00	-1.74063693124451
2016-09-01 23:39:00	-1.74138106853462
2016-09-01 23:40:00	-1.74211187211688
2016-09-01 23:41:00	-1.74282962013173
2016-09-01 23:42:00	-1.74353450009871
2016-09-01 23:43:00	-1.74422669681623
2016-09-01 23:44:00	-1.74490650155035
2016-09-01 23:45:00	-1.74557413782312
2016-09-01 23:46:00	-1.74622979196494
2016-09-01 23:47:00	-1.74687379137759
2016-09-01 23:48:00	-1.74750621471877
2016-09-01 23:49:00	-1.74812739069689
2016-09-01 23:50:00	-1.74873751003559
2016-09-01 23:51:00	-1.74933685067942
2016-09-01 23:52:00	-1.74992556780286
2016-09-01 23:53:00	-1.75050397071556
2016-09-01 23:54:00	-1.75107224578125
2016-09-01 23:55:00	-1.75163055429303
2016-09-01 23:56:00	-1.75217928678704
2016-09-01 23:57:00	-1.7527185628437
2016-09-01 23:58:00	-1.75324858351499
2016-09-01 23:59:00	-1.75376963895979
2016-09-02 00:00:00	-1.75428191845812
2016-09-02 00:01:00	-1.75478572353791
2016-09-02 00:02:00	-1.75528113291239
2016-09-02 00:03:00	-1.75576851741958
2016-09-02 00:04:00	-1.75624793928113
2016-09-02 00:05:00	-1.75671976062911
2016-09-02 00:06:00	-1.75718411961472
2016-09-02 00:07:00	-1.75764127151178
2016-09-02 00:08:00	-1.7580913392002
2016-09-02 00:09:00	-1.75853460919645
2016-09-02 00:10:00	-1.75897128314373
2016-09-02 00:11:00	-1.75940161229577
2016-09-02 00:12:00	-1.75982578083285
2016-09-02 00:13:00	-1.76024400389062
2016-09-02 00:14:00	-1.76065650175877
2016-09-02 00:15:00	-1.76106344368016
2016-09-02 00:16:00	-1.76146509004942
2016-09-02 00:17:00	-1.76186168929381
2016-09-02 00:18:00	-1.76225336636856
2016-09-02 00:19:00	-1.76264042886523
2016-09-02 00:20:00	-1.76302300990453
2016-09-02 00:21:00	-1.76340140542993
2016-09-02 00:22:00	-1.76377576901858
2016-09-02 00:23:00	-1.76414635256649
2016-09-02 00:24:00	-1.76451333847752
2016-09-02 00:25:00	-1.76487693633542
2016-09-02 00:26:00	-1.76523740799667
2016-09-02 00:27:00	-1.76559496117187
2016-09-02 00:28:00	-1.7659497952398
2016-09-02 00:29:00	-1.76630208941179
2016-09-02 00:30:00	-1.76665214648763
2016-09-02 00:31:00	-1.7670000797093
2016-09-02 00:32:00	-1.76734618352444
2016-09-02 00:33:00	-1.76769063432165
2016-09-02 00:34:00	-1.76803363013648
2016-09-02 00:35:00	-1.7683754579271
2016-09-02 00:36:00	-1.76871622338562
2016-09-02 00:37:00	-1.76905624306747
2016-09-02 00:38:00	-1.76939568833954
2016-09-02 00:39:00	-1.769734779118
2016-09-02 00:40:00	-1.77007373839599
2016-09-02 00:41:00	-1.77041275330207
2016-09-02 00:42:00	-1.77075209298169
2016-09-02 00:43:00	-1.77109190717808
2016-09-02 00:44:00	-1.77143246751016
2016-09-02 00:45:00	-1.77177395931567
2016-09-02 00:46:00	-1.77211659731721
2016-09-02 00:47:00	-1.77246059939313
2016-09-02 00:48:00	-1.77280617303321
2016-09-02 00:49:00	-1.77315357924047
2016-09-02 00:50:00	-1.773502964493
2016-09-02 00:51:00	-1.773854597188
2016-09-02 00:52:00	-1.77420864524771
2016-09-02 00:53:00	-1.77456534556427
2016-09-02 00:54:00	-1.77492494890395
2016-09-02 00:55:00	-1.77528763601316
2016-09-02 00:56:00	-1.77565360208374
2016-09-02 00:57:00	-1.77602307152149
2016-09-02 00:58:00	-1.7763963329103
2016-09-02 00:59:00	-1.77677348710923
2016-09-02 01:00:00	-1.7771548487091
2016-09-02 01:01:00	-1.77754079613595
2016-09-02 01:02:00	-1.77793271195503
2016-09-02 01:03:00	-1.7783321831727
2016-09-02 01:04:00	-1.77874078368858
2016-09-02 01:05:00	-1.77916015715954
2016-09-02 01:06:00	-1.77959180840811
2016-09-02 01:07:00	-1.78003746062407
2016-09-02 01:08:00	-1.7804984888465
2016-09-02 01:09:00	-1.78097669298167
2016-09-02 01:10:00	-1.78147352688581
2016-09-02 01:11:00	-1.78199066434243
2016-09-02 01:12:00	-1.78252964163356
2016-09-02 01:13:00	-1.78309208809697
2016-09-02 01:14:00	-1.78367954965634
2016-09-02 01:15:00	-1.7842936576595
2016-09-02 01:16:00	-1.78493600731194
2016-09-02 01:17:00	-1.78560808661886
2016-09-02 01:18:00	-1.78631163024731
2016-09-02 01:19:00	-1.78704810560262
2016-09-02 01:20:00	-1.78781917210291
2016-09-02 01:21:00	-1.78862641226369
2016-09-02 01:22:00	-1.7894714026716
2016-09-02 01:23:00	-1.79035573529327
2016-09-02 01:24:00	-1.79128095420981
2016-09-02 01:25:00	-1.79224872287649
2016-09-02 01:26:00	-1.79326060548872
2016-09-02 01:27:00	-1.79431820276881
2016-09-02 01:28:00	-1.79542303911789
2016-09-02 01:29:00	-1.79657673891493
2016-09-02 01:30:00	-1.79778092078555
2016-09-02 01:31:00	-1.79903716255544
2016-09-02 01:32:00	-1.80034708308628
2016-09-02 01:33:00	-1.80171217755917
2016-09-02 01:34:00	-1.803134138507
2016-09-02 01:35:00	-1.80461446925351
2016-09-02 01:36:00	-1.80615482004009
2016-09-02 01:37:00	-1.80775678716939
2016-09-02 01:38:00	-1.80942187712897
2016-09-02 01:39:00	-1.81115175575357
2016-09-02 01:40:00	-1.81294797422711
2016-09-02 01:41:00	-1.81481215289633
2016-09-02 01:42:00	-1.81674586395727
2016-09-02 01:43:00	-1.81875069613251
2016-09-02 01:44:00	-1.82082823620146
2016-09-02 01:45:00	-1.82298006328604
2016-09-02 01:46:00	-1.82520781525869
2016-09-02 01:47:00	-1.8275130079159
2016-09-02 01:48:00	-1.82989730730395
2016-09-02 01:49:00	-1.83236224672008
2016-09-02 01:50:00	-1.83490945589274
2016-09-02 01:51:00	-1.83754045165274
2016-09-02 01:52:00	-1.84025691600968
2016-09-02 01:53:00	-1.84306036928301
2016-09-02 01:54:00	-1.84595242850729
2016-09-02 01:55:00	-1.8489347167899
2016-09-02 01:56:00	-1.85200871380012
2016-09-02 01:57:00	-1.85517615466978
2016-09-02 01:58:00	-1.858438532457
2016-09-02 01:59:00	-1.86179742403189
2016-09-02 02:00:00	-1.86525449157018
2016-09-02 02:01:00	-1.86881051366419
2016-09-02 02:02:00	-1.87246329995635
2016-09-02 02:03:00	-1.8762099291236
2016-09-02 02:04:00	-1.8800474540881
2016-09-02 02:05:00	-1.88397281637769
2016-09-02 02:06:00	-1.88798319842619
2016-09-02 02:07:00	-1.89207555126651
2016-09-02 02:08:00	-1.89624699021837
2016-09-02 02:09:00	-1.90049450898784
2016-09-02 02:10:00	-1.90481518312919
2016-09-02 02:11:00	-1.90920603836059
2016-09-02 02:12:00	-1.91366411232174
2016-09-02 02:13:00	-1.91818647571155
2016-09-02 02:14:00	-1.92277016389789
2016-09-02 02:15:00	-1.92741226563364
2016-09-02 02:16:00	-1.9321097669431
2016-09-02 02:17:00	-1.93685970836957
2016-09-02 02:18:00	-1.94165919294558
2016-09-02 02:19:00	-1.94650522889651
2016-09-02 02:20:00	-1.95139490792577
2016-09-02 02:21:00	-1.95632520417398
2016-09-02 02:22:00	-1.96129320936577
2016-09-02 02:23:00	-1.96629592869285
2016-09-02 02:24:00	-1.97133050536784
2016-09-02 02:25:00	-1.97639392483402
2016-09-02 02:26:00	-1.981483169411
2016-09-02 02:27:00	-1.9865953735412
2016-09-02 02:28:00	-1.99172752465093
2016-09-02 02:29:00	-1.99687672254975
2016-09-02 02:30:00	-2.00203999846233
2016-09-02 02:31:00	-2.00721440777458
2016-09-02 02:32:00	-2.01239695112106
2016-09-02 02:33:00	-2.01758470066095
2016-09-02 02:34:00	-2.02277472840595
2016-09-02 02:35:00	-2.02796402978889
2016-09-02 02:36:00	-2.0331497177103
2016-09-02 02:37:00	-2.03832873435614
2016-09-02 02:38:00	-2.04349827024719
2016-09-02 02:39:00	-2.04865523626161
2016-09-02 02:40:00	-2.05379677838744
2016-09-02 02:41:00	-2.05891987529635
2016-09-02 02:42:00	-2.06402157629171
2016-09-02 02:43:00	-2.06909905329332
2016-09-02 02:44:00	-2.07414910690114
2016-09-02 02:45:00	-2.07916901404248
2016-09-02 02:46:00	-2.08415571249117
2016-09-02 02:47:00	-2.08910628013119
2016-09-02 02:48:00	-2.09401770454779
2016-09-02 02:49:00	-2.09888712724021
2016-09-02 02:50:00	-2.10371154140966
2016-09-02 02:51:00	-2.10848796266899
2016-09-02 02:52:00	-2.11321349269123
2016-09-02 02:53:00	-2.11788517960525
2016-09-02 02:54:00	-2.12250002826234
2016-09-02 02:55:00	-2.12705508768488
2016-09-02 02:56:00	-2.13154745947399
2016-09-02 02:57:00	-2.13597417270741
2016-09-02 02:58:00	-2.14033218561553
2016-09-02 02:59:00	-2.14461867472677
2016-09-02 03:00:00	-2.1488305736845
2016-09-02 03:01:00	-2.15296506607324
2016-09-02 03:02:00	-2.15701966569748
2016-09-02 03:03:00	-2.16099179727632
2016-09-02 03:04:00	-2.16487911293179
2016-09-02 03:05:00	-2.16867908780732
2016-09-02 03:06:00	-2.17238932377861
2016-09-02 03:07:00	-2.17600733713011
2016-09-02 03:08:00	-2.17953075270206
2016-09-02 03:09:00	-2.18295698689408
2016-09-02 03:10:00	-2.18628366157669
2016-09-02 03:11:00	-2.18950832680824
2016-09-02 03:12:00	-2.19262853294953
2016-09-02 03:13:00	-2.19564180142768
2016-09-02 03:14:00	-2.19854565601217
2016-09-02 03:15:00	-2.20133771000016
2016-09-02 03:16:00	-2.20401545172872
2016-09-02 03:17:00	-2.20657649537633
2016-09-02 03:18:00	-2.20901832708645
2016-09-02 03:19:00	-2.21133851981803
2016-09-02 03:20:00	-2.21353458046788
2016-09-02 03:21:00	-2.21560411836776
2016-09-02 03:22:00	-2.21754463733556
2016-09-02 03:23:00	-2.21935372931895
2016-09-02 03:24:00	-2.22102890331574
2016-09-02 03:25:00	-2.22256773100399
2016-09-02 03:26:00	-2.22396773895355
2016-09-02 03:27:00	-2.22522648474882
2016-09-02 03:28:00	-2.22634148643327
2016-09-02 03:29:00	-2.22731036004394
2016-09-02 03:30:00	-2.22813052885697
2016-09-02 03:31:00	-2.22879967593635
2016-09-02 03:32:00	-2.22931529574404
2016-09-02 03:33:00	-2.22967492872715
2016-09-02 03:34:00	-2.22987611006556
2016-09-02 03:35:00	-2.22991641786787
2016-09-02 03:36:00	-2.22979336463417
2016-09-02 03:37:00	-2.22950450289883
2016-09-02 03:38:00	-2.2290474483286
2016-09-02 03:39:00	-2.22841964486041
2016-09-02 03:40:00	-2.22761875534093
2016-09-02 03:41:00	-2.22664222379265
2016-09-02 03:42:00	-2.22548763684527
2016-09-02 03:43:00	-2.22415250610079
2016-09-02 03:44:00	-2.22263445146314
2016-09-02 03:45:00	-2.22093098944621
2016-09-02 03:46:00	-2.21903963488481
2016-09-02 03:47:00	-2.21695796886845
2016-09-02 03:48:00	-2.21468351704065
2016-09-02 03:49:00	-2.2122138207088
2016-09-02 03:50:00	-2.20954649471573
2016-09-02 03:51:00	-2.2066789891148
2016-09-02 03:52:00	-2.20360889611951
2016-09-02 03:53:00	-2.20033377901449
2016-09-02 03:54:00	-2.19685119732247
2016-09-02 03:55:00	-2.19315859969606
2016-09-02 03:56:00	-2.18925369067155
2016-09-02 03:57:00	-2.18513389884774
2016-09-02 03:58:00	-2.18079681386121
2016-09-02 03:59:00	-2.17623996245338
2016-09-02 04:00:00	-2.17146091754811
2016-09-02 04:01:00	-2.16645841248026
2016-09-02 04:02:00	-2.16123597407746
2016-09-02 04:03:00	-2.15579854522383
2016-09-02 04:04:00	-2.15015074873112
2016-09-02 04:05:00	-2.14429746980268
2016-09-02 04:06:00	-2.1382434491934
2016-09-02 04:07:00	-2.13199346272884
2016-09-02 04:08:00	-2.12555233847063
2016-09-02 04:09:00	-2.11892483119187
2016-09-02 04:10:00	-2.1121157735702
2016-09-02 04:11:00	-2.10512984340048
2016-09-02 04:12:00	-2.09797196432344
2016-09-02 04:13:00	-2.09064685800033
2016-09-02 04:14:00	-2.08315928821264
2016-09-02 04:15:00	-2.07551402043981
2016-09-02 04:16:00	-2.06771592803872
2016-09-02 04:17:00	-2.05976976206456
2016-09-02 04:18:00	-2.05168026682213
2016-09-02 04:19:00	-2.04345230852758
2016-09-02 04:20:00	-2.03509058084151
2016-09-02 04:21:00	-2.02659989201662
2016-09-02 04:22:00	-2.01798512256101
2016-09-02 04:23:00	-2.00925093412734
2016-09-02 04:24:00	-2.00040216493645
2016-09-02 04:25:00	-1.99144361037043
2016-09-02 04:26:00	-1.9823800520377
2016-09-02 04:27:00	-1.97321624657346
2016-09-02 04:28:00	-1.96395702472668
2016-09-02 04:29:00	-1.9546071464502
2016-09-02 04:30:00	-1.94517142271982
2016-09-02 04:31:00	-1.93565459284689
2016-09-02 04:32:00	-1.92606148446265
2016-09-02 04:33:00	-1.91639687659976
2016-09-02 04:34:00	-1.90666550001416
2016-09-02 04:35:00	-1.89687224469356
2016-09-02 04:36:00	-1.88702178126002
2016-09-02 04:37:00	-1.87711901379248
2016-09-02 04:38:00	-1.86716862379634
2016-09-02 04:39:00	-1.8571754910191
2016-09-02 04:40:00	-1.84714431596855
2016-09-02 04:41:00	-1.83707993836888
2016-09-02 04:42:00	-1.82698713231394
2016-09-02 04:43:00	-1.81687062066426
2016-09-02 04:44:00	-1.8067353353044
2016-09-02 04:45:00	-1.7965859200313
2016-09-02 04:46:00	-1.78642721691933
2016-09-02 04:47:00	-1.77626402513743
2016-09-02 04:48:00	-1.76610115205776
2016-09-02 04:49:00	-1.75594329742649
2016-09-02 04:50:00	-1.74579530937071
2016-09-02 04:51:00	-1.73566197133831
2016-09-02 04:52:00	-1.72554803071208
2016-09-02 04:53:00	-1.71545834139439
2016-09-02 04:54:00	-1.70539764702846
2016-09-02 04:55:00	-1.6953707327345
2016-09-02 04:56:00	-1.68538236422891
2016-09-02 04:57:00	-1.6754373503896
2016-09-02 04:58:00	-1.66554051251661
2016-09-02 04:59:00	-1.65569657860514
2016-09-02 05:00:00	-1.64591038621599
2016-09-02 05:01:00	-1.63618583431742
2016-09-02 05:02:00	-1.62652340071776
2016-09-02 05:03:00	-1.61692266598668
2016-09-02 05:04:00	-1.60738334759095
2016-09-02 05:05:00	-1.59790500032538
2016-09-02 05:06:00	-1.58848719219326
2016-09-02 05:07:00	-1.5791296180774
2016-09-02 05:08:00	-1.56983184768596
2016-09-02 05:09:00	-1.56059354932517
2016-09-02 05:10:00	-1.55141428757026
2016-09-02 05:11:00	-1.54229375554498
2016-09-02 05:12:00	-1.53323145938326
2016-09-02 05:13:00	-1.52422707183862
2016-09-02 05:14:00	-1.51528026304075
2016-09-02 05:15:00	-1.50639054824393
2016-09-02 05:16:00	-1.49755766448305
2016-09-02 05:17:00	-1.48878113081331
2016-09-02 05:18:00	-1.48006060759578
2016-09-02 05:19:00	-1.4713956883112
2016-09-02 05:20:00	-1.46278604985583
2016-09-02 05:21:00	-1.45423125238509
2016-09-02 05:22:00	-1.44573086215263
2016-09-02 05:23:00	-1.43728466472015
2016-09-02 05:24:00	-1.42889211015849
2016-09-02 05:25:00	-1.42055290669716
2016-09-02 05:26:00	-1.41226664960623
2016-09-02 05:27:00	-1.40403292461456
2016-09-02 05:28:00	-1.3958513997733
2016-09-02 05:29:00	-1.38772166135505
2016-09-02 05:30:00	-1.37964336107633
2016-09-02 05:31:00	-1.37161608470906
2016-09-02 05:32:00	-1.36363946496416
2016-09-02 05:33:00	-1.35571311205837
2016-09-02 05:34:00	-1.34783662681148
2016-09-02 05:35:00	-1.34000967121279
2016-09-02 05:36:00	-1.33223181766577
2016-09-02 05:37:00	-1.32450273587248
2016-09-02 05:38:00	-1.31682195271426
2016-09-02 05:39:00	-1.30918920948278
2016-09-02 05:40:00	-1.301604019977
2016-09-02 05:41:00	-1.29406603855879
2016-09-02 05:42:00	-1.28657487760297
2016-09-02 05:43:00	-1.27913019621667
2016-09-02 05:44:00	-1.27173155413387
2016-09-02 05:45:00	-1.26437856623459
2016-09-02 05:46:00	-1.25707091843134
2016-09-02 05:47:00	-1.24980817190771
2016-09-02 05:48:00	-1.24258998110451
2016-09-02 05:49:00	-1.23541593266726
2016-09-02 05:50:00	-1.2282856584596
2016-09-02 05:51:00	-1.22119875254322
2016-09-02 05:52:00	-1.21415488519742
2016-09-02 05:53:00	-1.20715360645202
2016-09-02 05:54:00	-1.20019455486968
2016-09-02 05:55:00	-1.19327740859984
2016-09-02 05:56:00	-1.186401695347
2016-09-02 05:57:00	-1.17956709356157
2016-09-02 05:58:00	-1.17277318032082
2016-09-02 05:59:00	-1.16601964242777
2016-09-02 06:00:00	-1.15930602628324
2016-09-02 06:01:00	-1.15263213477131
2016-09-02 06:02:00	-1.145998674761
2016-09-02 06:03:00	-1.13940633928548
2016-09-02 06:04:00	-1.13285605382956
2016-09-02 06:05:00	-1.12634852617907
2016-09-02 06:06:00	-1.11988458499806
2016-09-02 06:07:00	-1.11346506721867
2016-09-02 06:08:00	-1.10709073799493
2016-09-02 06:09:00	-1.10076244949466
2016-09-02 06:10:00	-1.09448092926951
2016-09-02 06:11:00	-1.08824711075163
2016-09-02 06:12:00	-1.08206167560751
2016-09-02 06:13:00	-1.07592551201223
2016-09-02 06:14:00	-1.06983938922545
2016-09-02 06:15:00	-1.06380410253324
2016-09-02 06:16:00	-1.05782049009423
2016-09-02 06:17:00	-1.05188934429626
2016-09-02 06:18:00	-1.04601148525043
2016-09-02 06:19:00	-1.04018766428208
2016-09-02 06:20:00	-1.03441879186052
2016-09-02 06:21:00	-1.02870560830853
2016-09-02 06:22:00	-1.02304888536442
2016-09-02 06:23:00	-1.01744950255729
2016-09-02 06:24:00	-1.01190824513983
2016-09-02 06:25:00	-1.00642587692058
2016-09-02 06:26:00	-1.00100321222555
2016-09-02 06:27:00	-0.995641153509668
2016-09-02 06:28:00	-0.990340371302479
2016-09-02 06:29:00	-0.98510174251088
2016-09-02 06:30:00	-0.979926101821996
2016-09-02 06:31:00	-0.974814185458502
2016-09-02 06:32:00	-0.969766831291584
2016-09-02 06:33:00	-0.964784839202434
2016-09-02 06:34:00	-0.959869081570659
2016-09-02 06:35:00	-0.955020243947069
2016-09-02 06:36:00	-0.950239287519322
2016-09-02 06:37:00	-0.945526858008947
2016-09-02 06:38:00	-0.940883873565493
2016-09-02 06:39:00	-0.936311057458292
2016-09-02 06:40:00	-0.931809246351654
2016-09-02 06:41:00	-0.927379347777447
2016-09-02 06:42:00	-0.923021977351121
2016-09-02 06:43:00	-0.918738123898628
2016-09-02 06:44:00	-0.914528462353224
2016-09-02 06:45:00	-0.910393864221815
2016-09-02 06:46:00	-0.906335137956837
2016-09-02 06:47:00	-0.902353069479534
2016-09-02 06:48:00	-0.898448423105427
2016-09-02 06:49:00	-0.894622108726352
2016-09-02 06:50:00	-0.890874839620402
2016-09-02 06:51:00	-0.887207465830032
2016-09-02 06:52:00	-0.883620844801933
2016-09-02 06:53:00	-0.880115666594612
2016-09-02 06:54:00	-0.876692836170176
2016-09-02 06:55:00	-0.873353094926064
2016-09-02 06:56:00	-0.870097272955241
2016-09-02 06:57:00	-0.866926216605531
2016-09-02 06:58:00	-0.863840617374851
2016-09-02 06:59:00	-0.86084143571365
2016-09-02 07:00:00	-0.857929363081239
2016-09-02 07:01:00	-0.855105020376179
2016-09-02 07:02:00	-0.852368163943941
2016-09-02 07:03:00	-0.849718195101459
2016-09-02 07:04:00	-0.847154685650326
2016-09-02 07:05:00	-0.844677067842036
2016-09-02 07:06:00	-0.842284968958206
2016-09-02 07:07:00	-0.839977703655718
2016-09-02 07:08:00	-0.837754882828714
2016-09-02 07:09:00	-0.835615957346667
2016-09-02 07:10:00	-0.833560447246477
2016-09-02 07:11:00	-0.831587783533806
2016-09-02 07:12:00	-0.829697527675562
2016-09-02 07:13:00	-0.827889152277428
2016-09-02 07:14:00	-0.826162116274931
2016-09-02 07:15:00	-0.824516015752577
2016-09-02 07:16:00	-0.822950195065059
2016-09-02 07:17:00	-0.821464246090416
2016-09-02 07:18:00	-0.820057655491033
2016-09-02 07:19:00	-0.818729917251969
2016-09-02 07:20:00	-0.817480476161756
2016-09-02 07:21:00	-0.816308871702736
2016-09-02 07:22:00	-0.815214631146487
2016-09-02 07:23:00	-0.814197133816647
2016-09-02 07:24:00	-0.813256001713662
2016-09-02 07:25:00	-0.812390629640608
2016-09-02 07:26:00	-0.811600596131898
2016-09-02 07:27:00	-0.810885323075484
2016-09-02 07:28:00	-0.81024429048453
2016-09-02 07:29:00	-0.809677115056977
2016-09-02 07:30:00	-0.809183114011461
2016-09-02 07:31:00	-0.808761955685693
2016-09-02 07:32:00	-0.808413012988408
2016-09-02 07:33:00	-0.808135865067125
2016-09-02 07:34:00	-0.807929901397935
2016-09-02 07:35:00	-0.807794695659398
2016-09-02 07:36:00	-0.807729740580418
2016-09-02 07:37:00	-0.807734449262736
2016-09-02 07:38:00	-0.807808434657405
2016-09-02 07:39:00	-0.807951112214903
2016-09-02 07:40:00	-0.808162004007226
2016-09-02 07:41:00	-0.808440575211041
2016-09-02 07:42:00	-0.80878639045588
2016-09-02 07:43:00	-0.809198819356025
2016-09-02 07:44:00	-0.809677462934332
2016-09-02 07:45:00	-0.810221799560828
2016-09-02 07:46:00	-0.81083121625709
2016-09-02 07:47:00	-0.81150540652975
2016-09-02 07:48:00	-0.812243667579977
2016-09-02 07:49:00	-0.813045610648719
2016-09-02 07:50:00	-0.813910697654264
2016-09-02 07:51:00	-0.814838413284638
2016-09-02 07:52:00	-0.815828230032026
2016-09-02 07:53:00	-0.816879652437886
2016-09-02 07:54:00	-0.817992260344146
2016-09-02 07:55:00	-0.81916543706315
2016-09-02 07:56:00	-0.820398747412896
2016-09-02 07:57:00	-0.821691640083344
2016-09-02 07:58:00	-0.823043599271037
2016-09-02 07:59:00	-0.824454156054667
2016-09-02 08:00:00	-0.825922788061331
2016-09-02 08:01:00	-0.827448925957949
2016-09-02 08:02:00	-0.829031642983125
2016-09-02 08:03:00	-0.830670144772214
2016-09-02 08:04:00	-0.832363285951062
2016-09-02 08:05:00	-0.83411028030304
2016-09-02 08:06:00	-0.835910151178498
2016-09-02 08:07:00	-0.837761915382037
2016-09-02 08:08:00	-0.839664660444077
2016-09-02 08:09:00	-0.841617427404461
2016-09-02 08:10:00	-0.843619341480432
2016-09-02 08:11:00	-0.845669377000124
2016-09-02 08:12:00	-0.84776661625801
2016-09-02 08:13:00	-0.84991016749815
2016-09-02 08:14:00	-0.852099018481651
2016-09-02 08:15:00	-0.854332251484317
2016-09-02 08:16:00	-0.856608935831477
2016-09-02 08:17:00	-0.858928161133147
2016-09-02 08:18:00	-0.861288872954485
2016-09-02 08:19:00	-0.863690291221694
2016-09-02 08:20:00	-0.866131306726479
2016-09-02 08:21:00	-0.868611071149882
2016-09-02 08:22:00	-0.871128693962145
2016-09-02 08:23:00	-0.873683147143651
2016-09-02 08:24:00	-0.87627350802873
2016-09-02 08:25:00	-0.878898800532883
2016-09-02 08:26:00	-0.881558176191212
2016-09-02 08:27:00	-0.884250583770914
2016-09-02 08:28:00	-0.886975213720331
2016-09-02 08:29:00	-0.889731011200032
2016-09-02 08:30:00	-0.892517054064424
2016-09-02 08:31:00	-0.89533245176084
2016-09-02 08:32:00	-0.89817619939355
2016-09-02 08:33:00	-0.901047408541499
2016-09-02 08:34:00	-0.903945095638711
2016-09-02 08:35:00	-0.906868365810385
2016-09-02 08:36:00	-0.909816198248224
2016-09-02 08:37:00	-0.912787742186759
2016-09-02 08:38:00	-0.915782003255457
2016-09-02 08:39:00	-0.918798053994926
2016-09-02 08:40:00	-0.921834987803623
2016-09-02 08:41:00	-0.924891728649776
2016-09-02 08:42:00	-0.927967516682082
2016-09-02 08:43:00	-0.931061302921737
2016-09-02 08:44:00	-0.934172209862156
2016-09-02 08:45:00	-0.937299215777068
2016-09-02 08:46:00	-0.940441398438659
2016-09-02 08:47:00	-0.943597862627388
2016-09-02 08:48:00	-0.946767641876489
2016-09-02 08:49:00	-0.949949826799383
2016-09-02 08:50:00	-0.953143354134575
2016-09-02 08:51:00	-0.956347481644228
2016-09-02 08:52:00	-0.959561054085046
2016-09-02 08:53:00	-0.962783282064116
2016-09-02 08:54:00	-0.966013180416744
2016-09-02 08:55:00	-0.969249828946932
2016-09-02 08:56:00	-0.972492212790091
2016-09-02 08:57:00	-0.975739396518478
2016-09-02 08:58:00	-0.978990545332376
2016-09-02 08:59:00	-0.982244612477009
2016-09-02 09:00:00	-0.985500720176893
2016-09-02 09:01:00	-0.988758198937474
2016-09-02 09:02:00	-0.992017248588251
2016-09-02 09:03:00	-0.995278514885615
2016-09-02 09:04:00	-0.998542588823261
2016-09-02 09:05:00	-1.00181004618257
2016-09-02 09:06:00	-1.005081333411
2016-09-02 09:07:00	-1.00835723340299
2016-09-02 09:08:00	-1.01163814129555
2016-09-02 09:09:00	-1.01492475442935
2016-09-02 09:10:00	-1.01821752280573
2016-09-02 09:11:00	-1.02151710329494
2016-09-02 09:12:00	-1.02482403088288
2016-09-02 09:13:00	-1.0281388562276
2016-09-02 09:14:00	-1.03146223331804
2016-09-02 09:15:00	-1.03479464605655
2016-09-02 09:16:00	-1.03813677524478
2016-09-02 09:17:00	-1.04148908120016
2016-09-02 09:18:00	-1.04485213331622
2016-09-02 09:19:00	-1.04822655492756
2016-09-02 09:20:00	-1.05161291422748
2016-09-02 09:21:00	-1.05501179707466
2016-09-02 09:22:00	-1.05842368097376
2016-09-02 09:23:00	-1.06184930189728
2016-09-02 09:24:00	-1.0652890512633
2016-09-02 09:25:00	-1.06874365407483
2016-09-02 09:26:00	-1.07221356918773
2016-09-02 09:27:00	-1.07569940817659
2016-09-02 09:28:00	-1.07920172912561
2016-09-02 09:29:00	-1.08272112708278
2016-09-02 09:30:00	-1.0862582295925
2016-09-02 09:31:00	-1.08981348245907
2016-09-02 09:32:00	-1.09338754341962
2016-09-02 09:33:00	-1.09698098312464
2016-09-02 09:34:00	-1.10059431783215
2016-09-02 09:35:00	-1.10422817469566
2016-09-02 09:36:00	-1.10788305735732
2016-09-02 09:37:00	-1.11155962437233
2016-09-02 09:38:00	-1.1152583407675
2016-09-02 09:39:00	-1.11897991328589
2016-09-02 09:40:00	-1.12272478431254
2016-09-02 09:41:00	-1.12649360687477
2016-09-02 09:42:00	-1.13028691520966
2016-09-02 09:43:00	-1.13410530751733
2016-09-02 09:44:00	-1.13794934317312
2016-09-02 09:45:00	-1.14181952886382
2016-09-02 09:46:00	-1.14571658345379
2016-09-02 09:47:00	-1.14964091389967
2016-09-02 09:48:00	-1.15359326018919
2016-09-02 09:49:00	-1.15757402790227
2016-09-02 09:50:00	-1.16158389682492
2016-09-02 09:51:00	-1.16562338614052
2016-09-02 09:52:00	-1.1696931176272
2016-09-02 09:53:00	-1.17379361486847
2016-09-02 09:54:00	-1.17792544160703
2016-09-02 09:55:00	-1.182089211467
2016-09-02 09:56:00	-1.18628546264846
2016-09-02 09:57:00	-1.19051477852494
2016-09-02 09:58:00	-1.19477776416556
2016-09-02 09:59:00	-1.19907490751932
2016-09-02 10:00:00	-1.20340686448658
2016-09-02 10:01:00	-1.20777385373311
2016-09-02 10:02:00	-1.21217509396027
2016-09-02 10:03:00	-1.21660938541395
2016-09-02 10:04:00	-1.22107556128879
2016-09-02 10:05:00	-1.22557244507011
2016-09-02 10:06:00	-1.23009896967795
2016-09-02 10:07:00	-1.2346538806141
2016-09-02 10:08:00	-1.23923613463184
2016-09-02 10:09:00	-1.24384452996606
2016-09-02 10:10:00	-1.24847784744233
2016-09-02 10:11:00	-1.25313508273534
2016-09-02 10:12:00	-1.25781491120399
2016-09-02 10:13:00	-1.26251633999857
2016-09-02 10:14:00	-1.26723812655342
2016-09-02 10:15:00	-1.27197911422943
2016-09-02 10:16:00	-1.27673817482347
2016-09-02 10:17:00	-1.28151416953468
2016-09-02 10:18:00	-1.28630595711307
[truncated: 41,142 more rows]
